# Supplementary material for: Making a Bad Situation Worse: An Invasive Species Altering the Balance of Interactions between Local Species
Source: PLoS One. 2016 Mar 24;11(3):e0152070. doi: 10.1371/journal.pone.0152070 (PMC4807039; doi:10.1371/journal.pone.0152070)
Supplement: S1 Dataset — (CSV) [file pone.0152070.s002.csv]

GPSpoints	lat.deg	long.deg	Leucaena.rank
15	-3.834672	-32.399435	3
16	-3.837389	-32.403485	3
17	-3.837387	-32.400784	0
18	-3.84011	-32.41294	4
19	-3.840108	-32.410238	4
20	-3.840106	-32.407536	3
21	-3.840104	-32.404835	3
22	-3.840102	-32.402133	3
23	-3.8401	-32.399431	0
24	-3.842832	-32.425097	0
25	-3.84283	-32.422395	4
26	-3.842828	-32.419693	4
27	-3.842826	-32.416991	5
28	-3.842824	-32.414289	5
29	-3.842822	-32.411587	4
30	-3.842821	-32.408886	4
31	-3.842819	-32.406184	3
32	-3.842817	-32.403482	2
33	-3.842815	-32.40078	0
34	-3.842813	-32.398078	3
35	-3.845548	-32.429148	1
36	-3.845547	-32.426446	3
37	-3.845545	-32.423744	0
38	-3.845543	-32.421042	0
39	-3.845541	-32.41834	3
40	-3.845539	-32.415638	5
41	-3.845537	-32.412937	1
42	-3.845536	-32.410235	4
43	-3.845534	-32.407533	2
44	-3.845532	-32.404831	2
45	-3.84553	-32.402129	3
46	-3.845528	-32.399427	0
47	-3.845526	-32.396725	2
48	-3.848265	-32.433199	4
49	-3.848263	-32.430497	2
50	-3.848261	-32.427795	3
51	-3.84826	-32.425093	4
52	-3.848258	-32.422391	4
53	-3.848256	-32.41969	2
54	-3.848254	-32.416988	3
55	-3.848252	-32.414286	2
56	-3.84825	-32.411584	3
57	-3.848249	-32.408882	3
58	-3.848247	-32.40618	2
59	-3.848245	-32.403478	2
60	-3.848243	-32.400776	0
61	-3.848241	-32.398074	3
62	-3.850985	-32.442654	0
63	-3.850983	-32.439952	4
65	-3.85098	-32.434548	2
66	-3.850978	-32.431846	0
67	-3.850976	-32.429144	3
68	-3.850974	-32.426443	0
69	-3.850973	-32.423741	0
71	-3.850969	-32.418337	0
72	-3.850967	-32.415635	0
73	-3.850965	-32.412933	3
74	-3.850963	-32.410231	4
75	-3.850961	-32.407529	3
76	-3.85096	-32.404827	1
77	-3.850958	-32.402125	1
78	-3.850956	-32.399423	0
79	-3.850954	-32.396721	2
80	-3.850952	-32.394019	0
81	-3.853698	-32.441302	0
82	-3.853696	-32.4386	0
83	-3.853695	-32.435898	3
84	-3.853693	-32.433196	0
85	-3.853691	-32.430494	0
86	-3.853689	-32.427792	0
87	-3.853687	-32.42509	3
88	-3.853686	-32.422388	0
89	-3.853684	-32.419686	2
90	-3.853682	-32.416984	1
91	-3.85368	-32.414282	3
92	-3.853678	-32.41158	1
93	-3.853676	-32.408878	0
94	-3.853674	-32.406176	3
95	-3.853673	-32.403474	0
96	-3.853671	-32.400772	0
97	-3.853669	-32.39807	0
98	-3.856415	-32.445353	3
99	-3.856413	-32.442651	0
100	-3.856411	-32.439949	0
101	-3.85641	-32.437247	3
102	-3.856408	-32.434545	3
103	-3.856406	-32.431843	2
104	-3.856404	-32.429141	1
105	-3.856402	-32.426439	0
106	-3.8564	-32.423737	3
107	-3.856399	-32.421035	3
108	-3.856397	-32.418333	0
109	-3.856395	-32.415631	4
110	-3.856393	-32.412929	0
111	-3.856391	-32.410227	1
112	-3.856387	-32.404823	1
113	-3.856386	-32.402121	0
114	-3.85913	-32.446702	3
116	-3.859126	-32.441298	2
117	-3.859124	-32.438596	0
118	-3.859123	-32.435894	3
119	-3.859121	-32.433192	0
120	-3.859119	-32.43049	0
121	-3.859117	-32.427788	2
122	-3.859115	-32.425086	2
123	-3.859114	-32.422384	2
124	-3.859112	-32.419682	3
125	-3.85911	-32.41698	3
126	-3.859108	-32.414278	3
127	-3.859106	-32.411576	2
128	-3.861843	-32.445349	0
129	-3.861841	-32.442647	1
130	-3.861839	-32.439945	0
131	-3.861837	-32.437243	3
132	-3.861836	-32.434541	4
133	-3.861834	-32.431839	0
134	-3.861832	-32.429137	2
135	-3.86183	-32.426435	4
136	-3.861828	-32.423733	3
138	-3.861825	-32.418329	1
139	-3.861823	-32.415627	0
141	-3.864563	-32.454804	0
142	-3.864559	-32.4494	0
143	-3.864558	-32.446698	0
144	-3.864556	-32.443996	3
145	-3.864554	-32.441294	0
146	-3.864552	-32.438592	3
147	-3.86455	-32.43589	3
148	-3.864549	-32.433188	3
149	-3.864547	-32.430486	2
150	-3.864545	-32.427784	4
151	-3.864543	-32.425082	4
152	-3.864541	-32.42238	4
153	-3.864539	-32.419678	3
154	-3.864538	-32.416976	1
155	-3.867278	-32.456154	0
156	-3.867276	-32.453452	0
157	-3.867274	-32.45075	0
158	-3.867272	-32.448048	2
159	-3.867271	-32.445346	0
160	-3.867269	-32.442644	3
161	-3.867267	-32.439942	1
162	-3.867265	-32.43724	2
163	-3.867264	-32.434538	3
164	-3.867262	-32.431836	0
165	-3.86726	-32.429134	0
166	-3.867258	-32.426432	3
167	-3.867254	-32.421028	3
169	-3.867253	-32.418326	0
170	-3.869993	-32.457503	0
171	-3.869991	-32.454801	0
172	-3.869989	-32.452099	0
173	-3.869987	-32.449397	0
174	-3.869985	-32.446695	0
176	-3.869977	-32.433185	2
175	-3.869982	-32.441291	1
177	-3.869975	-32.430483	0
178	-3.869973	-32.427781	2
179	-3.872707	-32.458852	0
180	-3.872706	-32.45615	0
181	-3.872704	-32.453448	0
182	-3.872702	-32.450746	0
183	-3.8727	-32.448044	0
184	-3.872699	-32.445342	0
185	-3.872686	-32.426428	2
186	-3.872684	-32.423726	3
189	-3.875424	-32.462904	0
190	-3.875422	-32.460202	0
191	-3.87542	-32.4575	0
193	-3.875399	-32.425075	0
195	-3.878135	-32.458849	0
NA	NA	NA	NA
NA	NA	NA	NA
