# Supplementary material for: Making a Bad Situation Worse: An Invasive Species Altering the Balance of Interactions between Local Species
Source: PLoS One. 2016 Mar 24;11(3):e0152070. doi: 10.1371/journal.pone.0152070 (PMC4807039; doi:10.1371/journal.pone.0152070)
Supplement: S2 Dataset — (CSV) [file pone.0152070.s003.csv]

	native_1	native_2	native_3	native_4	native_5	native_6	native_7	native_8	native_9	native_10	invaded_1	invaded_2	invaded_3	invaded_4	invaded_5	invaded_6	invaded_7	invaded_8	invaded_9	invaded_10
Leucaena leucocephala	0	0	0	0	0	0	0	0	0	0	1	1	1	1	1	1	1	1	1	1
Guettarda platypoda	0	0	0	1	0	0	0	0	1	0	0	0	0	0	0	0	0	0	0	0
Capparis flexuosa	1	1	1	0	1	1	1	1	1	1	1	1	1	1	1	1	1	1	1	1
Capparis frondosa	0	1	0	1	0	0	0	1	1	1	0	0	0	0	0	0	0	0	0	0
Erythrina velutina	0	1	0	1	0	0	0	1	0	1	0	0	0	0	0	0	0	0	0	0
Guapira laxa	0	0	1	0	0	0	1	1	0	1	1	0	0	0	0	0	0	0	0	0
Handroanthus roseo-alba	0	0	0	0	0	1	0	1	0	1	0	0	0	0	0	0	0	0	0	0
Jacquinia armilaris	0	0	1	0	0	0	1	1	0	1	0	0	0	0	0	0	0	0	0	0
Jatropha molissima	0	0	0	0	1	1	0	0	0	0	0	0	0	0	0	0	0	0	0	0
Oxalis psoraleoides	0	0	0	0	0	0	0	0	1	1	0	0	0	0	0	0	0	0	0	0
Sapium argutum	0	0	0	1	0	1	1	0	1	1	0	0	0	0	0	0	0	0	0	0
Sideroxylon obtusifolium	1	0	0	0	0	0	1	0	1	0	0	1	0	0	0	0	0	0	0	0
Manihot glaziovii	0	0	0	0	0	1	0	0	0	0	0	0	0	0	0	0	0	0	0	0
