# Supplementary material for: Making a Bad Situation Worse: An Invasive Species Altering the Balance of Interactions between Local Species
Source: PLoS One. 2016 Mar 24;11(3):e0152070. doi: 10.1371/journal.pone.0152070 (PMC4807039; doi:10.1371/journal.pone.0152070)
Supplement: S3 Dataset — (CSV) [file pone.0152070.s004.csv]

tray	leucaena	plant	status
1	0	A1	1
1	0	A2	0
1	0	A3	0
1	0	A4	1
1	0	A5	1
1	0	A6	1
1	0	A7	1
1	0	B1	1
1	0	B2	1
1	0	B3	1
1	0	B4	1
1	0	B5	1
1	0	B6	1
1	0	B7	1
1	0	C1	1
1	0	C2	1
1	0	C3	1
1	0	C4	1
1	0	C5	1
1	0	C6	1
1	0	C7	1
1	0	D1	0
1	0	D2	1
1	0	D3	1
1	0	D4	1
1	0	D5	1
1	0	D6	1
1	0	D7	1
1	0	E1	0
1	0	E2	1
1	0	E3	1
1	0	E4	1
1	0	E5	1
1	0	E6	1
1	0	E7	1
2	0	A1	1
2	0	A2	0
2	0	A3	1
2	0	A4	1
2	0	A5	1
2	0	A6	1
2	0	A7	1
2	0	B1	1
2	0	B2	0
2	0	B3	0
2	0	B4	1
2	0	B5	1
2	0	B6	1
2	0	B7	0
2	0	C1	1
2	0	C2	0
2	0	C3	1
2	0	C4	0
2	0	C5	0
2	0	C6	1
2	0	C7	1
2	0	D1	1
2	0	D2	1
2	0	D3	1
2	0	D4	1
2	0	D5	1
2	0	D6	0
2	0	D7	1
2	0	E1	1
2	0	E2	1
2	0	E3	1
2	0	E4	1
2	0	E5	1
2	0	E6	0
2	0	E7	1
3	1	A1	1
3	1	A2	1
3	1	A3	1
3	1	A4	1
3	1	A5	0
3	1	A6	1
3	1	A7	1
3	1	B1	1
3	1	B2	1
3	1	B3	1
3	1	B4	1
3	1	B5	1
3	1	B6	1
3	1	B7	1
3	1	C1	1
3	1	C2	1
3	1	C3	0
3	1	C4	1
3	1	C5	1
3	1	C6	1
3	1	C7	1
3	1	D1	1
3	1	D2	1
3	1	D3	1
3	1	D4	1
3	1	D5	1
3	1	D6	1
3	1	D7	1
3	1	E1	1
3	1	E2	0
3	1	E3	1
3	1	E4	1
3	1	E5	1
3	1	E6	1
3	1	E7	0
4	1	A1	1
4	1	A2	1
4	1	A3	1
4	1	A4	1
4	1	A5	1
4	1	A6	1
4	1	A7	1
4	1	B1	0
4	1	B2	1
4	1	B3	1
4	1	B4	1
4	1	B5	1
4	1	B6	1
4	1	B7	1
4	1	C1	1
4	1	C2	1
4	1	C3	1
4	1	C4	1
4	1	C5	1
4	1	C6	1
4	1	C7	1
4	1	D1	1
4	1	D2	1
4	1	D3	1
4	1	D4	1
4	1	D5	1
4	1	D6	1
4	1	D7	0
4	1	E1	1
4	1	E2	1
4	1	E3	1
4	1	E4	1
4	1	E5	1
4	1	E6	1
4	1	E7	0
5	1	A1	1
5	1	A2	1
5	1	A3	0
5	1	A4	1
5	1	A5	1
5	1	A6	1
5	1	A7	1
5	1	B1	1
5	1	B2	0
5	1	B3	1
5	1	B4	1
5	1	B5	1
5	1	B6	1
5	1	B7	1
5	1	C1	1
5	1	C2	1
5	1	C3	1
5	1	C4	1
5	1	C5	1
5	1	C6	0
5	1	C7	1
5	1	D1	1
5	1	D2	1
5	1	D3	1
5	1	D4	1
5	1	D5	0
5	1	D6	0
5	1	D7	1
5	1	E1	1
5	1	E2	1
5	1	E3	1
5	1	E4	0
5	1	E5	1
5	1	E6	1
5	1	E7	1
6	0	A1	0
6	0	A2	1
6	0	A3	1
6	0	A4	1
6	0	A5	1
6	0	A6	1
6	0	A7	1
6	0	B1	1
6	0	B2	1
6	0	B3	1
6	0	B4	1
6	0	B5	1
6	0	B6	1
6	0	B7	1
6	0	C1	1
6	0	C2	1
6	0	C3	1
6	0	C4	0
6	0	C5	1
6	0	C6	0
6	0	C7	1
6	0	D1	1
6	0	D2	1
6	0	D3	0
6	0	D4	0
6	0	D5	0
6	0	D6	1
6	0	D7	1
6	0	E1	1
6	0	E2	1
6	0	E3	0
6	0	E4	0
6	0	E5	0
6	0	E6	1
6	0	E7	1
7	1	A1	0
7	1	A2	1
7	1	A3	1
7	1	A4	1
7	1	A5	1
7	1	A6	0
7	1	A7	1
7	1	B1	0
7	1	B2	0
7	1	B3	1
7	1	B4	1
7	1	B5	1
7	1	B6	0
7	1	B7	1
7	1	C1	0
7	1	C2	1
7	1	C3	1
7	1	C4	1
7	1	C5	1
7	1	C6	0
7	1	C7	1
7	1	D1	0
7	1	D2	1
7	1	D3	1
7	1	D4	1
7	1	D5	1
7	1	D6	1
7	1	D7	1
7	1	E1	1
7	1	E2	1
7	1	E3	1
7	1	E4	1
7	1	E5	1
7	1	E6	1
7	1	E7	1
8	1	A1	0
8	1	A2	1
8	1	A3	1
8	1	A4	1
8	1	A5	1
8	1	A6	0
8	1	A7	1
8	1	B1	0
8	1	B2	1
8	1	B3	1
8	1	B4	1
8	1	B5	1
8	1	B6	1
8	1	B7	1
8	1	C1	0
8	1	C2	1
8	1	C3	1
8	1	C4	1
8	1	C5	1
8	1	C6	1
8	1	C7	1
8	1	D1	0
8	1	D2	1
8	1	D3	0
8	1	D4	0
8	1	D5	0
8	1	D6	1
8	1	D7	1
8	1	E1	0
8	1	E2	0
8	1	E3	0
8	1	E4	0
8	1	E5	0
8	1	E6	0
8	1	E7	0
9	0	A1	1
9	0	A2	1
9	0	A3	1
9	0	A4	1
9	0	A5	0
9	0	A6	1
9	0	A7	1
9	0	B1	1
9	0	B2	1
9	0	B3	0
9	0	B4	1
9	0	B5	0
9	0	B6	0
9	0	B7	1
9	0	C1	1
9	0	C2	1
9	0	C3	1
9	0	C4	0
9	0	C5	0
9	0	C6	1
9	0	C7	1
9	0	D1	1
9	0	D2	1
9	0	D3	1
9	0	D4	1
9	0	D5	1
9	0	D6	1
9	0	D7	1
9	0	E1	1
9	0	E2	0
9	0	E3	1
9	0	E4	1
9	0	E5	1
9	0	E6	1
9	0	E7	0
10	1	A1	0
10	1	A2	1
10	1	A3	1
10	1	A4	1
10	1	A5	1
10	1	A6	1
10	1	A7	1
10	1	B1	1
10	1	B2	1
10	1	B3	1
10	1	B4	1
10	1	B5	1
10	1	B6	0
10	1	B7	1
10	1	C1	1
10	1	C2	1
10	1	C3	1
10	1	C4	1
10	1	C5	0
10	1	C6	1
10	1	C7	1
10	1	D1	1
10	1	D2	1
10	1	D3	1
10	1	D4	1
10	1	D5	1
10	1	D6	1
10	1	D7	1
10	1	E1	1
10	1	E2	1
10	1	E3	1
10	1	E4	1
10	1	E5	1
10	1	E6	1
10	1	E7	1
11	0	A1	1
11	0	A2	1
11	0	A3	1
11	0	A4	0
11	0	A5	1
11	0	A6	1
11	0	A7	1
11	0	B1	1
11	0	B2	1
11	0	B3	1
11	0	B4	1
11	0	B5	0
11	0	B6	1
11	0	B7	1
11	0	C1	1
11	0	C2	1
11	0	C3	1
11	0	C4	1
11	0	C5	1
11	0	C6	0
11	0	C7	1
11	0	D1	1
11	0	D2	1
11	0	D3	1
11	0	D4	1
11	0	D5	0
11	0	D6	1
11	0	D7	1
11	0	E1	1
11	0	E2	1
11	0	E3	1
11	0	E4	1
11	0	E5	1
11	0	E6	1
11	0	E7	1
12	1	A1	1
12	1	A2	1
12	1	A3	1
12	1	A4	1
12	1	A5	1
12	1	A6	1
12	1	A7	1
12	1	B1	1
12	1	B2	1
12	1	B3	1
12	1	B4	1
12	1	B5	1
12	1	B6	1
12	1	B7	0
12	1	C1	1
12	1	C2	1
12	1	C3	1
12	1	C4	1
12	1	C5	1
12	1	C6	1
12	1	C7	0
12	1	D1	1
12	1	D2	0
12	1	D3	1
12	1	D4	1
12	1	D5	1
12	1	D6	1
12	1	D7	0
12	1	E1	1
12	1	E2	0
12	1	E3	1
12	1	E4	1
12	1	E5	0
12	1	E6	1
12	1	E7	1
13	0	A1	1
13	0	A2	0
13	0	A3	1
13	0	A4	0
13	0	A5	0
13	0	A6	0
13	0	A7	0
13	0	B1	1
13	0	B2	0
13	0	B3	1
13	0	B4	1
13	0	B5	1
13	0	B6	0
13	0	B7	0
13	0	C1	0
13	0	C2	1
13	0	C3	1
13	0	C4	1
13	0	C5	1
13	0	C6	0
13	0	C7	0
13	0	D1	0
13	0	D2	1
13	0	D3	0
13	0	D4	1
13	0	D5	1
13	0	D6	0
13	0	D7	0
13	0	E1	0
13	0	E2	1
13	0	E3	1
13	0	E4	1
13	0	E5	0
13	0	E6	0
13	0	E7	0
14	0	A1	0
14	0	A2	1
14	0	A3	1
14	0	A4	1
14	0	A5	0
14	0	A6	1
14	0	A7	1
14	0	B1	1
14	0	B2	0
14	0	B3	0
14	0	B4	1
14	0	B5	0
14	0	B6	1
14	0	B7	0
14	0	C1	1
14	0	C2	1
14	0	C3	1
14	0	C4	1
14	0	C5	0
14	0	C6	1
14	0	C7	1
14	0	D1	1
14	0	D2	0
14	0	D3	1
14	0	D4	1
14	0	D5	1
14	0	D6	1
14	0	D7	1
14	0	E1	1
14	0	E2	1
14	0	E3	1
14	0	E4	1
14	0	E5	1
14	0	E6	1
14	0	E7	1
15	1	A1	1
15	1	A2	1
15	1	A3	1
15	1	A4	0
15	1	A5	0
15	1	A6	1
15	1	A7	1
15	1	B1	1
15	1	B2	1
15	1	B3	1
15	1	B4	1
15	1	B5	1
15	1	B6	1
15	1	B7	1
15	1	C1	1
15	1	C2	1
15	1	C3	1
15	1	C4	1
15	1	C5	1
15	1	C6	1
15	1	C7	1
15	1	D1	0
15	1	D2	1
15	1	D3	1
15	1	D4	1
15	1	D5	1
15	1	D6	1
15	1	D7	0
15	1	E1	1
15	1	E2	1
15	1	E3	1
15	1	E4	1
15	1	E5	1
15	1	E6	1
15	1	E7	1
16	0	A1	0
16	0	A2	0
16	0	A3	1
16	0	A4	1
16	0	A5	0
16	0	A6	1
16	0	A7	1
16	0	B1	1
16	0	B2	1
16	0	B3	0
16	0	B4	1
16	0	B5	1
16	0	B6	0
16	0	B7	1
16	0	C1	1
16	0	C2	1
16	0	C3	1
16	0	C4	1
16	0	C5	1
16	0	C6	1
16	0	C7	1
16	0	D1	1
16	0	D2	1
16	0	D3	1
16	0	D4	1
16	0	D5	1
16	0	D6	1
16	0	D7	0
16	0	E1	1
16	0	E2	0
16	0	E3	1
16	0	E4	1
16	0	E5	1
16	0	E6	0
16	0	E7	0
17	0	A1	1
17	0	A2	1
17	0	A3	1
17	0	A4	1
17	0	A5	1
17	0	A6	0
17	0	A7	1
17	0	B1	1
17	0	B2	1
17	0	B3	0
17	0	B4	1
17	0	B5	1
17	0	B6	1
17	0	B7	1
17	0	C1	1
17	0	C2	1
17	0	C3	0
17	0	C4	1
17	0	C5	0
17	0	C6	1
17	0	C7	0
17	0	D1	1
17	0	D2	1
17	0	D3	1
17	0	D4	1
17	0	D5	1
17	0	D6	1
17	0	D7	1
17	0	E1	1
17	0	E2	1
17	0	E3	1
17	0	E4	1
17	0	E5	0
17	0	E6	1
17	0	E7	1
18	1	A1	1
18	1	A2	0
18	1	A3	1
18	1	A4	0
18	1	A5	0
18	1	A6	1
18	1	A7	1
18	1	B1	1
18	1	B2	1
18	1	B3	1
18	1	B4	1
18	1	B5	1
18	1	B6	1
18	1	B7	1
18	1	C1	1
18	1	C2	1
18	1	C3	1
18	1	C4	1
18	1	C5	1
18	1	C6	1
18	1	C7	1
18	1	D1	0
18	1	D2	1
18	1	D3	1
18	1	D4	1
18	1	D5	1
18	1	D6	1
18	1	D7	1
18	1	E1	1
18	1	E2	1
18	1	E3	1
18	1	E4	1
18	1	E5	1
18	1	E6	1
18	1	E7	1
19	0	A1	1
19	0	A2	1
19	0	A3	1
19	0	A4	1
19	0	A5	1
19	0	A6	1
19	0	A7	1
19	0	B1	1
19	0	B2	1
19	0	B3	1
19	0	B4	1
19	0	B5	1
19	0	B6	0
19	0	B7	1
19	0	C1	1
19	0	C2	1
19	0	C3	0
19	0	C4	1
19	0	C5	1
19	0	C6	0
19	0	C7	1
19	0	D1	1
19	0	D2	1
19	0	D3	0
19	0	D4	0
19	0	D5	1
19	0	D6	1
19	0	D7	1
19	0	E1	1
19	0	E2	1
19	0	E3	0
19	0	E4	1
19	0	E5	1
19	0	E6	0
19	0	E7	1
20	1	A1	1
20	1	A2	1
20	1	A3	0
20	1	A4	1
20	1	A5	1
20	1	A6	1
20	1	A7	1
20	1	B1	1
20	1	B2	1
20	1	B3	1
20	1	B4	1
20	1	B5	1
20	1	B6	1
20	1	B7	1
20	1	C1	1
20	1	C2	1
20	1	C3	1
20	1	C4	1
20	1	C5	1
20	1	C6	1
20	1	C7	1
20	1	D1	1
20	1	D2	1
20	1	D3	1
20	1	D4	0
20	1	D5	1
20	1	D6	1
20	1	D7	1
20	1	E1	0
20	1	E2	1
20	1	E3	1
20	1	E4	1
20	1	E5	1
20	1	E6	1
20	1	E7	1
