# Supplementary material for: Making a Bad Situation Worse: An Invasive Species Altering the Balance of Interactions between Local Species
Source: PLoS One. 2016 Mar 24;11(3):e0152070. doi: 10.1371/journal.pone.0152070 (PMC4807039; doi:10.1371/journal.pone.0152070)
Supplement: S4 Dataset — (CSV) [file pone.0152070.s005.csv]

tray	leu	st	pl
A	F	T	1
A	F	T	2
A	F	T	3
A	F	T	4
A	F	T	5
A	F	T	6
A	F	T	7
A	F	F	8
A	F	F	9
A	F	F	10
A	F	F	11
A	F	F	12
A	F	F	13
A	F	F	14
A	F	F	15
A	F	F	16
A	F	F	17
A	F	F	18
A	F	F	19
A	F	F	20
A	F	F	21
A	F	F	22
A	F	F	23
A	F	F	24
A	F	F	25
A	F	F	26
A	F	F	27
A	F	F	28
A	F	F	29
A	F	F	30
A	F	F	31
A	F	F	32
A	F	F	33
A	F	F	34
A	F	F	35
B	F	T	1
B	F	T	2
B	F	T	3
B	F	T	4
B	F	F	5
B	F	F	6
B	F	F	7
B	F	F	8
B	F	F	9
B	F	F	10
B	F	F	11
B	F	F	12
B	F	F	13
B	F	F	14
B	F	F	15
B	F	F	16
B	F	F	17
B	F	F	18
B	F	F	19
B	F	F	20
B	F	F	21
B	F	F	22
B	F	F	23
B	F	F	24
B	F	F	25
B	F	F	26
B	F	F	27
B	F	F	28
B	F	F	29
B	F	F	30
B	F	F	31
B	F	F	32
B	F	F	33
B	F	F	34
B	F	F	35
C	T	T	1
C	T	T	2
C	T	T	3
C	T	T	4
C	T	F	5
C	T	F	6
C	T	F	7
C	T	F	8
C	T	F	9
C	T	F	10
C	T	F	11
C	T	F	12
C	T	F	13
C	T	F	14
C	T	F	15
C	T	F	16
C	T	F	17
C	T	F	18
C	T	F	19
C	T	F	20
C	T	F	21
C	T	F	22
C	T	F	23
C	T	F	24
C	T	F	25
C	T	F	26
C	T	F	27
C	T	F	28
C	T	F	29
C	T	F	30
C	T	F	31
C	T	F	32
C	T	F	33
C	T	F	34
C	T	F	35
D	T	T	1
D	T	T	2
D	T	T	3
D	T	T	4
D	T	T	5
D	T	T	6
D	T	T	7
D	T	F	8
D	T	F	9
D	T	F	10
D	T	F	11
D	T	F	12
D	T	F	13
D	T	F	14
D	T	F	15
D	T	F	16
D	T	F	17
D	T	F	18
D	T	F	19
D	T	F	20
D	T	F	21
D	T	F	22
D	T	F	23
D	T	F	24
D	T	F	25
D	T	F	26
D	T	F	27
D	T	F	28
D	T	F	29
D	T	F	30
D	T	F	31
D	T	F	32
D	T	F	33
D	T	F	34
D	T	F	35
E	T	T	1
E	T	T	2
E	T	T	3
E	T	T	4
E	T	T	5
E	T	T	6
E	T	T	7
E	T	T	8
E	T	F	9
E	T	F	10
E	T	F	11
E	T	F	12
E	T	F	13
E	T	F	14
E	T	F	15
E	T	F	16
E	T	F	17
E	T	F	18
E	T	F	19
E	T	F	20
E	T	F	21
E	T	F	22
E	T	F	23
E	T	F	24
E	T	F	25
E	T	F	26
E	T	F	27
E	T	F	28
E	T	F	29
E	T	F	30
E	T	F	31
E	T	F	32
E	T	F	33
E	T	F	34
E	T	F	35
F	F	T	1
F	F	T	2
F	F	T	3
F	F	T	4
F	F	T	5
F	F	T	6
F	F	T	7
F	F	F	8
F	F	F	9
F	F	F	10
F	F	F	11
F	F	F	12
F	F	F	13
F	F	F	14
F	F	F	15
F	F	F	16
F	F	F	17
F	F	F	18
F	F	F	19
F	F	F	20
F	F	F	21
F	F	F	22
F	F	F	23
F	F	F	24
F	F	F	25
F	F	F	26
F	F	F	27
F	F	F	28
F	F	F	29
F	F	F	30
F	F	F	31
F	F	F	32
F	F	F	33
F	F	F	34
F	F	F	35
G	T	T	1
G	T	T	2
G	T	T	3
G	T	T	4
G	T	T	5
G	T	T	6
G	T	T	7
G	T	F	8
G	T	F	9
G	T	F	10
G	T	F	11
G	T	F	12
G	T	F	13
G	T	F	14
G	T	F	15
G	T	F	16
G	T	F	17
G	T	F	18
G	T	F	19
G	T	F	20
G	T	F	21
G	T	F	22
G	T	F	23
G	T	F	24
G	T	F	25
G	T	F	26
G	T	F	27
G	T	F	28
G	T	F	29
G	T	F	30
G	T	F	31
G	T	F	32
G	T	F	33
G	T	F	34
G	T	F	35
H	T	T	1
H	T	T	2
H	T	T	3
H	T	T	4
H	T	T	5
H	T	F	6
H	T	F	7
H	T	F	8
H	T	F	9
H	T	F	10
H	T	F	11
H	T	F	12
H	T	F	13
H	T	F	14
H	T	F	15
H	T	F	16
H	T	F	17
H	T	F	18
H	T	F	19
H	T	F	20
H	T	F	21
H	T	F	22
H	T	F	23
H	T	F	24
H	T	F	25
H	T	F	26
H	T	F	27
H	T	F	28
H	T	F	29
H	T	F	30
H	T	F	31
H	T	F	32
H	T	F	33
H	T	F	34
H	T	F	35
I	F	T	1
I	F	F	2
I	F	F	3
I	F	F	4
I	F	F	5
I	F	F	6
I	F	F	7
I	F	F	8
I	F	F	9
I	F	F	10
I	F	F	11
I	F	F	12
I	F	F	13
I	F	F	14
I	F	F	15
I	F	F	16
I	F	F	17
I	F	F	18
I	F	F	19
I	F	F	20
I	F	F	21
I	F	F	22
I	F	F	23
I	F	F	24
I	F	F	25
I	F	F	26
I	F	F	27
I	F	F	28
I	F	F	29
I	F	F	30
I	F	F	31
I	F	F	32
I	F	F	33
I	F	F	34
I	F	F	35
J	T	T	1
J	T	T	2
J	T	T	3
J	T	T	4
J	T	T	5
J	T	T	6
J	T	T	7
J	T	F	8
J	T	F	9
J	T	F	10
J	T	F	11
J	T	F	12
J	T	F	13
J	T	F	14
J	T	F	15
J	T	F	16
J	T	F	17
J	T	F	18
J	T	F	19
J	T	F	20
J	T	F	21
J	T	F	22
J	T	F	23
J	T	F	24
J	T	F	25
J	T	F	26
J	T	F	27
J	T	F	28
J	T	F	29
J	T	F	30
J	T	F	31
J	T	F	32
J	T	F	33
J	T	F	34
J	T	F	35
K	F	T	1
K	F	T	2
K	F	T	3
K	F	T	4
K	F	F	5
K	F	F	6
K	F	F	7
K	F	F	8
K	F	F	9
K	F	F	10
K	F	F	11
K	F	F	12
K	F	F	13
K	F	F	14
K	F	F	15
K	F	F	16
K	F	F	17
K	F	F	18
K	F	F	19
K	F	F	20
K	F	F	21
K	F	F	22
K	F	F	23
K	F	F	24
K	F	F	25
K	F	F	26
K	F	F	27
K	F	F	28
K	F	F	29
K	F	F	30
K	F	F	31
K	F	F	32
K	F	F	33
K	F	F	34
K	F	F	35
L	T	T	1
L	T	T	2
L	T	T	3
L	T	F	4
L	T	F	5
L	T	F	6
L	T	F	7
L	T	F	8
L	T	F	9
L	T	F	10
L	T	F	11
L	T	F	12
L	T	F	13
L	T	F	14
L	T	F	15
L	T	F	16
L	T	F	17
L	T	F	18
L	T	F	19
L	T	F	20
L	T	F	21
L	T	F	22
L	T	F	23
L	T	F	24
L	T	F	25
L	T	F	26
L	T	F	27
L	T	F	28
L	T	F	29
L	T	F	30
L	T	F	31
L	T	F	32
L	T	F	33
L	T	F	34
L	T	F	35
M	F	T	1
M	F	T	2
M	F	T	3
M	F	T	4
M	F	F	5
M	F	F	6
M	F	F	7
M	F	F	8
M	F	F	9
M	F	F	10
M	F	F	11
M	F	F	12
M	F	F	13
M	F	F	14
M	F	F	15
M	F	F	16
M	F	F	17
M	F	F	18
M	F	F	19
M	F	F	20
M	F	F	21
M	F	F	22
M	F	F	23
M	F	F	24
M	F	F	25
M	F	F	26
M	F	F	27
M	F	F	28
M	F	F	29
M	F	F	30
M	F	F	31
M	F	F	32
M	F	F	33
M	F	F	34
M	F	F	35
N	F	T	1
N	F	T	2
N	F	T	3
N	F	T	4
N	F	T	5
N	F	F	6
N	F	F	7
N	F	F	8
N	F	F	9
N	F	F	10
N	F	F	11
N	F	F	12
N	F	F	13
N	F	F	14
N	F	F	15
N	F	F	16
N	F	F	17
N	F	F	18
N	F	F	19
N	F	F	20
N	F	F	21
N	F	F	22
N	F	F	23
N	F	F	24
N	F	F	25
N	F	F	26
N	F	F	27
N	F	F	28
N	F	F	29
N	F	F	30
N	F	F	31
N	F	F	32
N	F	F	33
N	F	F	34
N	F	F	35
O	T	T	1
O	T	T	2
O	T	T	3
O	T	F	4
O	T	F	5
O	T	F	6
O	T	F	7
O	T	F	8
O	T	F	9
O	T	F	10
O	T	F	11
O	T	F	12
O	T	F	13
O	T	F	14
O	T	F	15
O	T	F	16
O	T	F	17
O	T	F	18
O	T	F	19
O	T	F	20
O	T	F	21
O	T	F	22
O	T	F	23
O	T	F	24
O	T	F	25
O	T	F	26
O	T	F	27
O	T	F	28
O	T	F	29
O	T	F	30
O	T	F	31
O	T	F	32
O	T	F	33
O	T	F	34
O	T	F	35
P	F	T	1
P	F	T	2
P	F	F	3
P	F	F	4
P	F	F	5
P	F	F	6
P	F	F	7
P	F	F	8
P	F	F	9
P	F	F	10
P	F	F	11
P	F	F	12
P	F	F	13
P	F	F	14
P	F	F	15
P	F	F	16
P	F	F	17
P	F	F	18
P	F	F	19
P	F	F	20
P	F	F	21
P	F	F	22
P	F	F	23
P	F	F	24
P	F	F	25
P	F	F	26
P	F	F	27
P	F	F	28
P	F	F	29
P	F	F	30
P	F	F	31
P	F	F	32
P	F	F	33
P	F	F	34
P	F	F	35
Q	F	T	1
Q	F	T	2
Q	F	T	3
Q	F	T	4
Q	F	T	5
Q	F	F	6
Q	F	F	7
Q	F	F	8
Q	F	F	9
Q	F	F	10
Q	F	F	11
Q	F	F	12
Q	F	F	13
Q	F	F	14
Q	F	F	15
Q	F	F	16
Q	F	F	17
Q	F	F	18
Q	F	F	19
Q	F	F	20
Q	F	F	21
Q	F	F	22
Q	F	F	23
Q	F	F	24
Q	F	F	25
Q	F	F	26
Q	F	F	27
Q	F	F	28
Q	F	F	29
Q	F	F	30
Q	F	F	31
Q	F	F	32
Q	F	F	33
Q	F	F	34
Q	F	F	35
R	T	T	1
R	T	T	2
R	T	T	3
R	T	T	4
R	T	T	5
R	T	F	6
R	T	F	7
R	T	F	8
R	T	F	9
R	T	F	10
R	T	F	11
R	T	F	12
R	T	F	13
R	T	F	14
R	T	F	15
R	T	F	16
R	T	F	17
R	T	F	18
R	T	F	19
R	T	F	20
R	T	F	21
R	T	F	22
R	T	F	23
R	T	F	24
R	T	F	25
R	T	F	26
R	T	F	27
R	T	F	28
R	T	F	29
R	T	F	30
R	T	F	31
R	T	F	32
R	T	F	33
R	T	F	34
R	T	F	35
S	F	T	1
S	F	T	2
S	F	T	3
S	F	T	4
S	F	T	5
S	F	T	6
S	F	F	7
S	F	F	8
S	F	F	9
S	F	F	10
S	F	F	11
S	F	F	12
S	F	F	13
S	F	F	14
S	F	F	15
S	F	F	16
S	F	F	17
S	F	F	18
S	F	F	19
S	F	F	20
S	F	F	21
S	F	F	22
S	F	F	23
S	F	F	24
S	F	F	25
S	F	F	26
S	F	F	27
S	F	F	28
S	F	F	29
S	F	F	30
S	F	F	31
S	F	F	32
S	F	F	33
S	F	F	34
S	F	F	35
T	T	T	1
T	T	T	2
T	T	T	3
T	T	T	4
T	T	T	5
T	T	F	6
T	T	F	7
T	T	F	8
T	T	F	9
T	T	F	10
T	T	F	11
T	T	F	12
T	T	F	13
T	T	F	14
T	T	F	15
T	T	F	16
T	T	F	17
T	T	F	18
T	T	F	19
T	T	F	20
T	T	F	21
T	T	F	22
T	T	F	23
T	T	F	24
T	T	F	25
T	T	F	26
T	T	F	27
T	T	F	28
T	T	F	29
T	T	F	30
T	T	F	31
T	T	F	32
T	T	F	33
T	T	F	34
T	T	F	35
