# Supplementary material for: Making a Bad Situation Worse: An Invasive Species Altering the Balance of Interactions between Local Species
Source: PLoS One. 2016 Mar 24;11(3):e0152070. doi: 10.1371/journal.pone.0152070 (PMC4807039; doi:10.1371/journal.pone.0152070)
Supplement: S5 Dataset — (CSV) [file pone.0152070.s006.csv]

leu	cap	fol	bl	PLANTA	germ	pl
0	0	1	1	A1	TRUE	1A1
0	0	1	1	A2	TRUE	1A2
0	0	1	1	A3	TRUE	1A3
0	0	1	1	A4	TRUE	1A4
0	0	1	1	A5	TRUE	1A5
0	0	1	1	B1	TRUE	1B1
0	0	1	1	B2	TRUE	1B2
0	0	1	1	B3	FALSE	1B3
0	0	1	1	B4	FALSE	1B4
0	0	1	1	B5	FALSE	1B5
0	0	1	1	C1	TRUE	1C1
0	0	1	1	C2	TRUE	1C2
0	0	1	1	C3	FALSE	1C3
0	0	1	1	C4	TRUE	1C4
0	0	1	1	C5	FALSE	1C5
0	0	1	1	D1	TRUE	1D1
0	0	1	1	D2	TRUE	1D2
0	0	1	1	D3	TRUE	1D3
0	0	1	1	D4	TRUE	1D4
0	0	1	1	D5	TRUE	1D5
0	0	1	1	E1	FALSE	1E1
0	0	1	1	E2	TRUE	1E2
0	0	1	1	E3	FALSE	1E3
0	0	1	1	E4	TRUE	1E4
0	0	1	1	E5	TRUE	1E5
0	0	0	1	A6	FALSE	1A6
0	0	0	1	A7	TRUE	1A7
0	0	0	1	A8	TRUE	1A8
0	0	0	1	A9	FALSE	1A9
0	0	0	1	A10	FALSE	1A10
0	0	0	1	B6	TRUE	1B6
0	0	0	1	B7	TRUE	1B7
0	0	0	1	B8	TRUE	1B8
0	0	0	1	B9	TRUE	1B9
0	0	0	1	B10	TRUE	1B10
0	0	0	1	C6	FALSE	1C6
0	0	0	1	C7	TRUE	1C7
0	0	0	1	C8	FALSE	1C8
0	0	0	1	C9	TRUE	1C9
0	0	0	1	C10	TRUE	1C10
0	0	0	1	D6	TRUE	1D6
0	0	0	1	D7	FALSE	1D7
0	0	0	1	D8	FALSE	1D8
0	0	0	1	D9	FALSE	1D9
0	0	0	1	D10	FALSE	1D10
0	0	0	1	E6	TRUE	1E6
0	0	0	1	E7	TRUE	1E7
0	0	0	1	E8	FALSE	1E8
0	0	0	1	E9	FALSE	1E9
0	0	0	1	E10	TRUE	1E10
0	1	1	1	A11	FALSE	1A11
0	1	1	1	A12	FALSE	1A12
0	1	1	1	A13	FALSE	1A13
0	1	1	1	A14	FALSE	1A14
0	1	1	1	A15	FALSE	1A15
0	1	1	1	B11	FALSE	1B11
0	1	1	1	B12	FALSE	1B12
0	1	1	1	B13	FALSE	1B13
0	1	1	1	B14	FALSE	1B14
0	1	1	1	B15	FALSE	1B15
0	1	1	1	C11	FALSE	1C11
0	1	1	1	C12	FALSE	1C12
0	1	1	1	C13	FALSE	1C13
0	1	1	1	C14	FALSE	1C14
0	1	1	1	C15	FALSE	1C15
0	1	1	1	D11	FALSE	1D11
0	1	1	1	D12	TRUE	1D12
0	1	1	1	D13	TRUE	1D13
0	1	1	1	D14	FALSE	1D14
0	1	1	1	D15	FALSE	1D15
0	1	1	1	E11	FALSE	1E11
0	1	1	1	E12	FALSE	1E12
0	1	1	1	E13	FALSE	1E13
0	1	1	1	E14	FALSE	1E14
0	1	1	1	E15	FALSE	1E15
0	1	0	1	A16	TRUE	1A16
0	1	0	1	A17	TRUE	1A17
0	1	0	1	A18	FALSE	1A18
0	1	0	1	A19	TRUE	1A19
0	1	0	1	A20	TRUE	1A20
0	1	0	1	B16	FALSE	1B16
0	1	0	1	B17	FALSE	1B17
0	1	0	1	B18	FALSE	1B18
0	1	0	1	B19	FALSE	1B19
0	1	0	1	B20	TRUE	1B20
0	1	0	1	C16	TRUE	1C16
0	1	0	1	C17	TRUE	1C17
0	1	0	1	C18	TRUE	1C18
0	1	0	1	C19	TRUE	1C19
0	1	0	1	C20	TRUE	1C20
0	1	0	1	D16	TRUE	1D16
0	1	0	1	D17	TRUE	1D17
0	1	0	1	D18	FALSE	1D18
0	1	0	1	D19	TRUE	1D19
0	1	0	1	D20	TRUE	1D20
0	1	0	1	E16	TRUE	1E16
0	1	0	1	E17	TRUE	1E17
0	1	0	1	E18	FALSE	1E18
0	1	0	1	E19	TRUE	1E19
0	1	0	1	E20	TRUE	1E20
1	0	1	1	A21	TRUE	1A21
1	0	1	1	A22	TRUE	1A22
1	0	1	1	A23	FALSE	1A23
1	0	1	1	A24	TRUE	1A24
1	0	1	1	A25	TRUE	1A25
1	0	1	1	B21	FALSE	1B21
1	0	1	1	B22	FALSE	1B22
1	0	1	1	B23	FALSE	1B23
1	0	1	1	B24	FALSE	1B24
1	0	1	1	B25	FALSE	1B25
1	0	1	1	C21	TRUE	1C21
1	0	1	1	C22	TRUE	1C22
1	0	1	1	C23	FALSE	1C23
1	0	1	1	C24	FALSE	1C24
1	0	1	1	C25	TRUE	1C25
1	0	1	1	D21	FALSE	1D21
1	0	1	1	D22	FALSE	1D22
1	0	1	1	D23	TRUE	1D23
1	0	1	1	D24	TRUE	1D24
1	0	1	1	D25	FALSE	1D25
1	0	1	1	E21	TRUE	1E21
1	0	1	1	E22	FALSE	1E22
1	0	1	1	E23	FALSE	1E23
1	0	1	1	E24	TRUE	1E24
1	0	1	1	E25	TRUE	1E25
1	0	0	1	A26	FALSE	1A26
1	0	0	1	A27	TRUE	1A27
1	0	0	1	A28	TRUE	1A28
1	0	0	1	A29	TRUE	1A29
1	0	0	1	A30	TRUE	1A30
1	0	0	1	B26	TRUE	1B26
1	0	0	1	B27	FALSE	1B27
1	0	0	1	B28	FALSE	1B28
1	0	0	1	B29	TRUE	1B29
1	0	0	1	B30	TRUE	1B30
1	0	0	1	C26	FALSE	1C26
1	0	0	1	C27	TRUE	1C27
1	0	0	1	C28	TRUE	1C28
1	0	0	1	C29	TRUE	1C29
1	0	0	1	C30	TRUE	1C30
1	0	0	1	D26	TRUE	1D26
1	0	0	1	D27	TRUE	1D27
1	0	0	1	D28	TRUE	1D28
1	0	0	1	D29	TRUE	1D29
1	0	0	1	D30	FALSE	1D30
1	0	0	1	E26	TRUE	1E26
1	0	0	1	E27	TRUE	1E27
1	0	0	1	E28	TRUE	1E28
1	0	0	1	E29	TRUE	1E29
1	0	0	1	E30	FALSE	1E30
1	1	1	1	A31	TRUE	1A31
1	1	1	1	A32	TRUE	1A32
1	1	1	1	A33	FALSE	1A33
1	1	1	1	A34	TRUE	1A34
1	1	1	1	A35	TRUE	1A35
1	1	1	1	B31	FALSE	1B31
1	1	1	1	B32	FALSE	1B32
1	1	1	1	B33	TRUE	1B33
1	1	1	1	B34	TRUE	1B34
1	1	1	1	B35	TRUE	1B35
1	1	1	1	C31	TRUE	1C31
1	1	1	1	C32	FALSE	1C32
1	1	1	1	C33	FALSE	1C33
1	1	1	1	C34	TRUE	1C34
1	1	1	1	C35	TRUE	1C35
1	1	1	1	D31	TRUE	1D31
1	1	1	1	D32	TRUE	1D32
1	1	1	1	D33	TRUE	1D33
1	1	1	1	D34	TRUE	1D34
1	1	1	1	D35	FALSE	1D35
1	1	1	1	E31	TRUE	1E31
1	1	1	1	E32	TRUE	1E32
1	1	1	1	E33	FALSE	1E33
1	1	1	1	E34	FALSE	1E34
1	1	1	1	E35	FALSE	1E35
1	1	0	1	A36	FALSE	1A36
1	1	0	1	A37	TRUE	1A37
1	1	0	1	A38	TRUE	1A38
1	1	0	1	A39	FALSE	1A39
1	1	0	1	A40	FALSE	1A40
1	1	0	1	B36	TRUE	1B36
1	1	0	1	B37	FALSE	1B37
1	1	0	1	B38	TRUE	1B38
1	1	0	1	B39	TRUE	1B39
1	1	0	1	B40	TRUE	1B40
1	1	0	1	C36	TRUE	1C36
1	1	0	1	C37	TRUE	1C37
1	1	0	1	C38	TRUE	1C38
1	1	0	1	C39	TRUE	1C39
1	1	0	1	C40	FALSE	1C40
1	1	0	1	D36	TRUE	1D36
1	1	0	1	D37	TRUE	1D37
1	1	0	1	D38	TRUE	1D38
1	1	0	1	D39	TRUE	1D39
1	1	0	1	D40	TRUE	1D40
1	1	0	1	E36	TRUE	1E36
1	1	0	1	E37	FALSE	1E37
1	1	0	1	E38	TRUE	1E38
1	1	0	1	E39	FALSE	1E39
1	1	0	1	E40	TRUE	1E40
0	0	1	2	A1	TRUE	2A1
0	0	1	2	A2	TRUE	2A2
0	0	1	2	A3	FALSE	2A3
0	0	1	2	A4	TRUE	2A4
0	0	1	2	A5	FALSE	2A5
0	0	1	2	B1	FALSE	2B1
0	0	1	2	B2	TRUE	2B2
0	0	1	2	B3	TRUE	2B3
0	0	1	2	B4	TRUE	2B4
0	0	1	2	B5	TRUE	2B5
0	0	1	2	C1	FALSE	2C1
0	0	1	2	C2	FALSE	2C2
0	0	1	2	C3	FALSE	2C3
0	0	1	2	C4	FALSE	2C4
0	0	1	2	C5	TRUE	2C5
0	0	1	2	D1	FALSE	2D1
0	0	1	2	D2	FALSE	2D2
0	0	1	2	D3	TRUE	2D3
0	0	1	2	D4	FALSE	2D4
0	0	1	2	D5	TRUE	2D5
0	0	1	2	E1	FALSE	2E1
0	0	1	2	E2	TRUE	2E2
0	0	1	2	E3	TRUE	2E3
0	0	1	2	E4	FALSE	2E4
0	0	1	2	E5	TRUE	2E5
0	0	0	2	A6	TRUE	2A6
0	0	0	2	A7	FALSE	2A7
0	0	0	2	A8	TRUE	2A8
0	0	0	2	A9	FALSE	2A9
0	0	0	2	A10	TRUE	2A10
0	0	0	2	B6	FALSE	2B6
0	0	0	2	B7	TRUE	2B7
0	0	0	2	B8	TRUE	2B8
0	0	0	2	B9	TRUE	2B9
0	0	0	2	B10	TRUE	2B10
0	0	0	2	C6	TRUE	2C6
0	0	0	2	C7	TRUE	2C7
0	0	0	2	C8	FALSE	2C8
0	0	0	2	C9	TRUE	2C9
0	0	0	2	C10	TRUE	2C10
0	0	0	2	D6	TRUE	2D6
0	0	0	2	D7	FALSE	2D7
0	0	0	2	D8	FALSE	2D8
0	0	0	2	D9	FALSE	2D9
0	0	0	2	D10	TRUE	2D10
0	0	0	2	E6	TRUE	2E6
0	0	0	2	E7	FALSE	2E7
0	0	0	2	E8	TRUE	2E8
0	0	0	2	E9	FALSE	2E9
0	0	0	2	E10	TRUE	2E10
0	1	1	2	A11	FALSE	2A11
0	1	1	2	A12	FALSE	2A12
0	1	1	2	A13	FALSE	2A13
0	1	1	2	A14	TRUE	2A14
0	1	1	2	A15	FALSE	2A15
0	1	1	2	B11	FALSE	2B11
0	1	1	2	B12	FALSE	2B12
0	1	1	2	B13	TRUE	2B13
0	1	1	2	B14	TRUE	2B14
0	1	1	2	B15	TRUE	2B15
0	1	1	2	C11	TRUE	2C11
0	1	1	2	C12	TRUE	2C12
0	1	1	2	C13	TRUE	2C13
0	1	1	2	C14	TRUE	2C14
0	1	1	2	C15	FALSE	2C15
0	1	1	2	D11	TRUE	2D11
0	1	1	2	D12	FALSE	2D12
0	1	1	2	D13	FALSE	2D13
0	1	1	2	D14	TRUE	2D14
0	1	1	2	D15	FALSE	2D15
0	1	1	2	E11	TRUE	2E11
0	1	1	2	E12	TRUE	2E12
0	1	1	2	E13	FALSE	2E13
0	1	1	2	E14	TRUE	2E14
0	1	1	2	E15	TRUE	2E15
0	1	0	2	A16	TRUE	2A16
0	1	0	2	A17	TRUE	2A17
0	1	0	2	A18	FALSE	2A18
0	1	0	2	A19	FALSE	2A19
0	1	0	2	A20	TRUE	2A20
0	1	0	2	B16	TRUE	2B16
0	1	0	2	B17	TRUE	2B17
0	1	0	2	B18	FALSE	2B18
0	1	0	2	B19	TRUE	2B19
0	1	0	2	B20	TRUE	2B20
0	1	0	2	C16	TRUE	2C16
0	1	0	2	C17	FALSE	2C17
0	1	0	2	C18	FALSE	2C18
0	1	0	2	C19	FALSE	2C19
0	1	0	2	C20	FALSE	2C20
0	1	0	2	D16	FALSE	2D16
0	1	0	2	D17	FALSE	2D17
0	1	0	2	D18	FALSE	2D18
0	1	0	2	D19	TRUE	2D19
0	1	0	2	D20	TRUE	2D20
0	1	0	2	E16	FALSE	2E16
0	1	0	2	E17	TRUE	2E17
0	1	0	2	E18	TRUE	2E18
0	1	0	2	E19	FALSE	2E19
0	1	0	2	E20	FALSE	2E20
1	0	1	2	A21	TRUE	2A21
1	0	1	2	A22	TRUE	2A22
1	0	1	2	A23	TRUE	2A23
1	0	1	2	A24	FALSE	2A24
1	0	1	2	A25	TRUE	2A25
1	0	1	2	B21	TRUE	2B21
1	0	1	2	B22	TRUE	2B22
1	0	1	2	B23	TRUE	2B23
1	0	1	2	B24	FALSE	2B24
1	0	1	2	B25	TRUE	2B25
1	0	1	2	C21	TRUE	2C21
1	0	1	2	C22	TRUE	2C22
1	0	1	2	C23	TRUE	2C23
1	0	1	2	C24	TRUE	2C24
1	0	1	2	C25	TRUE	2C25
1	0	1	2	D21	TRUE	2D21
1	0	1	2	D22	TRUE	2D22
1	0	1	2	D23	FALSE	2D23
1	0	1	2	D24	TRUE	2D24
1	0	1	2	D25	TRUE	2D25
1	0	1	2	E21	FALSE	2E21
1	0	1	2	E22	TRUE	2E22
1	0	1	2	E23	TRUE	2E23
1	0	1	2	E24	FALSE	2E24
1	0	1	2	E25	TRUE	2E25
1	0	0	2	A26	TRUE	2A26
1	0	0	2	A27	FALSE	2A27
1	0	0	2	A28	FALSE	2A28
1	0	0	2	A29	FALSE	2A29
1	0	0	2	A30	FALSE	2A30
1	0	0	2	B26	TRUE	2B26
1	0	0	2	B27	TRUE	2B27
1	0	0	2	B28	FALSE	2B28
1	0	0	2	B29	TRUE	2B29
1	0	0	2	B30	FALSE	2B30
1	0	0	2	C26	TRUE	2C26
1	0	0	2	C27	TRUE	2C27
1	0	0	2	C28	FALSE	2C28
1	0	0	2	C29	TRUE	2C29
1	0	0	2	C30	TRUE	2C30
1	0	0	2	D26	FALSE	2D26
1	0	0	2	D27	FALSE	2D27
1	0	0	2	D28	FALSE	2D28
1	0	0	2	D29	TRUE	2D29
1	0	0	2	D30	TRUE	2D30
1	0	0	2	E26	TRUE	2E26
1	0	0	2	E27	TRUE	2E27
1	0	0	2	E28	TRUE	2E28
1	0	0	2	E29	FALSE	2E29
1	0	0	2	E30	TRUE	2E30
1	1	1	2	A31	TRUE	2A31
1	1	1	2	A32	FALSE	2A32
1	1	1	2	A33	FALSE	2A33
1	1	1	2	A34	FALSE	2A34
1	1	1	2	A35	FALSE	2A35
1	1	1	2	B31	TRUE	2B31
1	1	1	2	B32	FALSE	2B32
1	1	1	2	B33	TRUE	2B33
1	1	1	2	B34	TRUE	2B34
1	1	1	2	B35	TRUE	2B35
1	1	1	2	C31	FALSE	2C31
1	1	1	2	C32	TRUE	2C32
1	1	1	2	C33	TRUE	2C33
1	1	1	2	C34	TRUE	2C34
1	1	1	2	C35	TRUE	2C35
1	1	1	2	D31	FALSE	2D31
1	1	1	2	D32	TRUE	2D32
1	1	1	2	D33	TRUE	2D33
1	1	1	2	D34	FALSE	2D34
1	1	1	2	D35	TRUE	2D35
1	1	1	2	E31	FALSE	2E31
1	1	1	2	E32	TRUE	2E32
1	1	1	2	E33	FALSE	2E33
1	1	1	2	E34	FALSE	2E34
1	1	1	2	E35	FALSE	2E35
1	1	0	2	A36	FALSE	2A36
1	1	0	2	A37	FALSE	2A37
1	1	0	2	A38	FALSE	2A38
1	1	0	2	A39	TRUE	2A39
1	1	0	2	A40	TRUE	2A40
1	1	0	2	B36	FALSE	2B36
1	1	0	2	B37	TRUE	2B37
1	1	0	2	B38	FALSE	2B38
1	1	0	2	B39	FALSE	2B39
1	1	0	2	B40	FALSE	2B40
1	1	0	2	C36	TRUE	2C36
1	1	0	2	C37	FALSE	2C37
1	1	0	2	C38	FALSE	2C38
1	1	0	2	C39	FALSE	2C39
1	1	0	2	C40	TRUE	2C40
1	1	0	2	D36	TRUE	2D36
1	1	0	2	D37	FALSE	2D37
1	1	0	2	D38	FALSE	2D38
1	1	0	2	D39	FALSE	2D39
1	1	0	2	D40	FALSE	2D40
1	1	0	2	E36	FALSE	2E36
1	1	0	2	E37	FALSE	2E37
1	1	0	2	E38	FALSE	2E38
1	1	0	2	E39	TRUE	2E39
1	1	0	2	E40	FALSE	2E40
0	0	1	3	A1	TRUE	3A1
0	0	1	3	A2	TRUE	3A2
0	0	1	3	A3	TRUE	3A3
0	0	1	3	A4	FALSE	3A4
0	0	1	3	A5	FALSE	3A5
0	0	1	3	B1	FALSE	3B1
0	0	1	3	B2	TRUE	3B2
0	0	1	3	B3	FALSE	3B3
0	0	1	3	B4	FALSE	3B4
0	0	1	3	B5	TRUE	3B5
0	0	1	3	C1	FALSE	3C1
0	0	1	3	C2	TRUE	3C2
0	0	1	3	C3	TRUE	3C3
0	0	1	3	C4	TRUE	3C4
0	0	1	3	C5	TRUE	3C5
0	0	1	3	D1	FALSE	3D1
0	0	1	3	D2	TRUE	3D2
0	0	1	3	D3	TRUE	3D3
0	0	1	3	D4	TRUE	3D4
0	0	1	3	D5	FALSE	3D5
0	0	1	3	E1	TRUE	3E1
0	0	1	3	E2	FALSE	3E2
0	0	1	3	E3	TRUE	3E3
0	0	1	3	E4	TRUE	3E4
0	0	1	3	E5	TRUE	3E5
0	0	0	3	A6	TRUE	3A6
0	0	0	3	A7	TRUE	3A7
0	0	0	3	A8	FALSE	3A8
0	0	0	3	A9	TRUE	3A9
0	0	0	3	A10	TRUE	3A10
0	0	0	3	B6	TRUE	3B6
0	0	0	3	B7	FALSE	3B7
0	0	0	3	B8	TRUE	3B8
0	0	0	3	B9	TRUE	3B9
0	0	0	3	B10	TRUE	3B10
0	0	0	3	C6	FALSE	3C6
0	0	0	3	C7	TRUE	3C7
0	0	0	3	C8	FALSE	3C8
0	0	0	3	C9	FALSE	3C9
0	0	0	3	C10	TRUE	3C10
0	0	0	3	D6	TRUE	3D6
0	0	0	3	D7	FALSE	3D7
0	0	0	3	D8	FALSE	3D8
0	0	0	3	D9	FALSE	3D9
0	0	0	3	D10	FALSE	3D10
0	0	0	3	E6	TRUE	3E6
0	0	0	3	E7	FALSE	3E7
0	0	0	3	E8	FALSE	3E8
0	0	0	3	E9	TRUE	3E9
0	0	0	3	E10	TRUE	3E10
0	1	1	3	A11	TRUE	3A11
0	1	1	3	A12	TRUE	3A12
0	1	1	3	A13	TRUE	3A13
0	1	1	3	A14	TRUE	3A14
0	1	1	3	A15	TRUE	3A15
0	1	1	3	B11	FALSE	3B11
0	1	1	3	B12	TRUE	3B12
0	1	1	3	B13	TRUE	3B13
0	1	1	3	B14	TRUE	3B14
0	1	1	3	B15	TRUE	3B15
0	1	1	3	C11	TRUE	3C11
0	1	1	3	C12	FALSE	3C12
0	1	1	3	C13	FALSE	3C13
0	1	1	3	C14	TRUE	3C14
0	1	1	3	C15	FALSE	3C15
0	1	1	3	D11	FALSE	3D11
0	1	1	3	D12	FALSE	3D12
0	1	1	3	D13	TRUE	3D13
0	1	1	3	D14	TRUE	3D14
0	1	1	3	D15	TRUE	3D15
0	1	1	3	E11	TRUE	3E11
0	1	1	3	E12	TRUE	3E12
0	1	1	3	E13	TRUE	3E13
0	1	1	3	E14	FALSE	3E14
0	1	1	3	E15	TRUE	3E15
0	1	0	3	A16	TRUE	3A16
0	1	0	3	A17	TRUE	3A17
0	1	0	3	A18	TRUE	3A18
0	1	0	3	A19	TRUE	3A19
0	1	0	3	A20	FALSE	3A20
0	1	0	3	B16	TRUE	3B16
0	1	0	3	B17	TRUE	3B17
0	1	0	3	B18	TRUE	3B18
0	1	0	3	B19	TRUE	3B19
0	1	0	3	B20	TRUE	3B20
0	1	0	3	C16	FALSE	3C16
0	1	0	3	C17	TRUE	3C17
0	1	0	3	C18	TRUE	3C18
0	1	0	3	C19	TRUE	3C19
0	1	0	3	C20	FALSE	3C20
0	1	0	3	D16	TRUE	3D16
0	1	0	3	D17	TRUE	3D17
0	1	0	3	D18	TRUE	3D18
0	1	0	3	D19	TRUE	3D19
0	1	0	3	D20	FALSE	3D20
0	1	0	3	E16	TRUE	3E16
0	1	0	3	E17	FALSE	3E17
0	1	0	3	E18	TRUE	3E18
0	1	0	3	E19	TRUE	3E19
0	1	0	3	E20	TRUE	3E20
1	0	1	3	A21	TRUE	3A21
1	0	1	3	A22	TRUE	3A22
1	0	1	3	A23	TRUE	3A23
1	0	1	3	A24	TRUE	3A24
1	0	1	3	A25	TRUE	3A25
1	0	1	3	B21	TRUE	3B21
1	0	1	3	B22	FALSE	3B22
1	0	1	3	B23	TRUE	3B23
1	0	1	3	B24	TRUE	3B24
1	0	1	3	B25	TRUE	3B25
1	0	1	3	C21	TRUE	3C21
1	0	1	3	C22	TRUE	3C22
1	0	1	3	C23	TRUE	3C23
1	0	1	3	C24	TRUE	3C24
1	0	1	3	C25	FALSE	3C25
1	0	1	3	D21	TRUE	3D21
1	0	1	3	D22	TRUE	3D22
1	0	1	3	D23	TRUE	3D23
1	0	1	3	D24	FALSE	3D24
1	0	1	3	D25	FALSE	3D25
1	0	1	3	E21	TRUE	3E21
1	0	1	3	E22	FALSE	3E22
1	0	1	3	E23	TRUE	3E23
1	0	1	3	E24	TRUE	3E24
1	0	1	3	E25	TRUE	3E25
1	0	0	3	A26	FALSE	3A26
1	0	0	3	A27	FALSE	3A27
1	0	0	3	A28	TRUE	3A28
1	0	0	3	A29	TRUE	3A29
1	0	0	3	A30	TRUE	3A30
1	0	0	3	B26	TRUE	3B26
1	0	0	3	B27	TRUE	3B27
1	0	0	3	B28	TRUE	3B28
1	0	0	3	B29	TRUE	3B29
1	0	0	3	B30	TRUE	3B30
1	0	0	3	C26	TRUE	3C26
1	0	0	3	C27	FALSE	3C27
1	0	0	3	C28	TRUE	3C28
1	0	0	3	C29	TRUE	3C29
1	0	0	3	C30	FALSE	3C30
1	0	0	3	D26	TRUE	3D26
1	0	0	3	D27	FALSE	3D27
1	0	0	3	D28	TRUE	3D28
1	0	0	3	D29	FALSE	3D29
1	0	0	3	D30	FALSE	3D30
1	0	0	3	E26	TRUE	3E26
1	0	0	3	E27	FALSE	3E27
1	0	0	3	E28	FALSE	3E28
1	0	0	3	E29	TRUE	3E29
1	0	0	3	E30	FALSE	3E30
1	1	1	3	A31	TRUE	3A31
1	1	1	3	A32	TRUE	3A32
1	1	1	3	A33	TRUE	3A33
1	1	1	3	A34	FALSE	3A34
1	1	1	3	A35	TRUE	3A35
1	1	1	3	B31	FALSE	3B31
1	1	1	3	B32	TRUE	3B32
1	1	1	3	B33	TRUE	3B33
1	1	1	3	B34	TRUE	3B34
1	1	1	3	B35	TRUE	3B35
1	1	1	3	C31	TRUE	3C31
1	1	1	3	C32	FALSE	3C32
1	1	1	3	C33	TRUE	3C33
1	1	1	3	C34	TRUE	3C34
1	1	1	3	C35	TRUE	3C35
1	1	1	3	D31	TRUE	3D31
1	1	1	3	D32	FALSE	3D32
1	1	1	3	D33	TRUE	3D33
1	1	1	3	D34	TRUE	3D34
1	1	1	3	D35	TRUE	3D35
1	1	1	3	E31	FALSE	3E31
1	1	1	3	E32	FALSE	3E32
1	1	1	3	E33	TRUE	3E33
1	1	1	3	E34	FALSE	3E34
1	1	1	3	E35	FALSE	3E35
1	1	0	3	A36	TRUE	3A36
1	1	0	3	A37	TRUE	3A37
1	1	0	3	A38	TRUE	3A38
1	1	0	3	A39	TRUE	3A39
1	1	0	3	A40	TRUE	3A40
1	1	0	3	B36	FALSE	3B36
1	1	0	3	B37	TRUE	3B37
1	1	0	3	B38	TRUE	3B38
1	1	0	3	B39	TRUE	3B39
1	1	0	3	B40	TRUE	3B40
1	1	0	3	C36	FALSE	3C36
1	1	0	3	C37	TRUE	3C37
1	1	0	3	C38	TRUE	3C38
1	1	0	3	C39	TRUE	3C39
1	1	0	3	C40	TRUE	3C40
1	1	0	3	D36	FALSE	3D36
1	1	0	3	D37	FALSE	3D37
1	1	0	3	D38	FALSE	3D38
1	1	0	3	D39	FALSE	3D39
1	1	0	3	D40	FALSE	3D40
1	1	0	3	E36	TRUE	3E36
1	1	0	3	E37	FALSE	3E37
1	1	0	3	E38	TRUE	3E38
1	1	0	3	E39	TRUE	3E39
1	1	0	3	E40	TRUE	3E40
0	0	1	4	A1	TRUE	4A1
0	0	1	4	A2	FALSE	4A2
0	0	1	4	A3	TRUE	4A3
0	0	1	4	A4	FALSE	4A4
0	0	1	4	A5	TRUE	4A5
0	0	1	4	B1	TRUE	4B1
0	0	1	4	B2	TRUE	4B2
0	0	1	4	B3	TRUE	4B3
0	0	1	4	B4	FALSE	4B4
0	0	1	4	B5	TRUE	4B5
0	0	1	4	C1	TRUE	4C1
0	0	1	4	C2	TRUE	4C2
0	0	1	4	C3	FALSE	4C3
0	0	1	4	C4	FALSE	4C4
0	0	1	4	C5	TRUE	4C5
0	0	1	4	D1	TRUE	4D1
0	0	1	4	D2	TRUE	4D2
0	0	1	4	D3	TRUE	4D3
0	0	1	4	D4	TRUE	4D4
0	0	1	4	D5	TRUE	4D5
0	0	1	4	E1	FALSE	4E1
0	0	1	4	E2	TRUE	4E2
0	0	1	4	E3	TRUE	4E3
0	0	1	4	E4	TRUE	4E4
0	0	1	4	E5	TRUE	4E5
0	0	0	4	A6	TRUE	4A6
0	0	0	4	A7	TRUE	4A7
0	0	0	4	A8	TRUE	4A8
0	0	0	4	A9	TRUE	4A9
0	0	0	4	A10	TRUE	4A10
0	0	0	4	B6	TRUE	4B6
0	0	0	4	B7	FALSE	4B7
0	0	0	4	B8	TRUE	4B8
0	0	0	4	B9	TRUE	4B9
0	0	0	4	B10	TRUE	4B10
0	0	0	4	C6	TRUE	4C6
0	0	0	4	C7	TRUE	4C7
0	0	0	4	C8	TRUE	4C8
0	0	0	4	C9	TRUE	4C9
0	0	0	4	C10	FALSE	4C10
0	0	0	4	D6	TRUE	4D6
0	0	0	4	D7	TRUE	4D7
0	0	0	4	D8	TRUE	4D8
0	0	0	4	D9	FALSE	4D9
0	0	0	4	D10	TRUE	4D10
0	0	0	4	E6	TRUE	4E6
0	0	0	4	E7	FALSE	4E7
0	0	0	4	E8	TRUE	4E8
0	0	0	4	E9	FALSE	4E9
0	0	0	4	E10	TRUE	4E10
0	1	1	4	A11	FALSE	4A11
0	1	1	4	A12	FALSE	4A12
0	1	1	4	A13	TRUE	4A13
0	1	1	4	A14	TRUE	4A14
0	1	1	4	A15	TRUE	4A15
0	1	1	4	B11	TRUE	4B11
0	1	1	4	B12	FALSE	4B12
0	1	1	4	B13	FALSE	4B13
0	1	1	4	B14	TRUE	4B14
0	1	1	4	B15	TRUE	4B15
0	1	1	4	C11	FALSE	4C11
0	1	1	4	C12	TRUE	4C12
0	1	1	4	C13	TRUE	4C13
0	1	1	4	C14	FALSE	4C14
0	1	1	4	C15	TRUE	4C15
0	1	1	4	D11	TRUE	4D11
0	1	1	4	D12	TRUE	4D12
0	1	1	4	D13	TRUE	4D13
0	1	1	4	D14	FALSE	4D14
0	1	1	4	D15	TRUE	4D15
0	1	1	4	E11	TRUE	4E11
0	1	1	4	E12	TRUE	4E12
0	1	1	4	E13	TRUE	4E13
0	1	1	4	E14	TRUE	4E14
0	1	1	4	E15	FALSE	4E15
0	1	0	4	A16	TRUE	4A16
0	1	0	4	A17	TRUE	4A17
0	1	0	4	A18	TRUE	4A18
0	1	0	4	A19	TRUE	4A19
0	1	0	4	A20	TRUE	4A20
0	1	0	4	B16	TRUE	4B16
0	1	0	4	B17	TRUE	4B17
0	1	0	4	B18	TRUE	4B18
0	1	0	4	B19	TRUE	4B19
0	1	0	4	B20	TRUE	4B20
0	1	0	4	C16	TRUE	4C16
0	1	0	4	C17	TRUE	4C17
0	1	0	4	C18	TRUE	4C18
0	1	0	4	C19	FALSE	4C19
0	1	0	4	C20	TRUE	4C20
0	1	0	4	D16	TRUE	4D16
0	1	0	4	D17	TRUE	4D17
0	1	0	4	D18	TRUE	4D18
0	1	0	4	D19	TRUE	4D19
0	1	0	4	D20	TRUE	4D20
0	1	0	4	E16	FALSE	4E16
0	1	0	4	E17	TRUE	4E17
0	1	0	4	E18	TRUE	4E18
0	1	0	4	E19	TRUE	4E19
0	1	0	4	E20	TRUE	4E20
1	0	1	4	A21	TRUE	4A21
1	0	1	4	A22	TRUE	4A22
1	0	1	4	A23	TRUE	4A23
1	0	1	4	A24	TRUE	4A24
1	0	1	4	A25	TRUE	4A25
1	0	1	4	B21	TRUE	4B21
1	0	1	4	B22	TRUE	4B22
1	0	1	4	B23	TRUE	4B23
1	0	1	4	B24	TRUE	4B24
1	0	1	4	B25	FALSE	4B25
1	0	1	4	C21	TRUE	4C21
1	0	1	4	C22	FALSE	4C22
1	0	1	4	C23	TRUE	4C23
1	0	1	4	C24	TRUE	4C24
1	0	1	4	C25	TRUE	4C25
1	0	1	4	D21	TRUE	4D21
1	0	1	4	D22	TRUE	4D22
1	0	1	4	D23	TRUE	4D23
1	0	1	4	D24	TRUE	4D24
1	0	1	4	D25	TRUE	4D25
1	0	1	4	E21	TRUE	4E21
1	0	1	4	E22	TRUE	4E22
1	0	1	4	E23	TRUE	4E23
1	0	1	4	E24	TRUE	4E24
1	0	1	4	E25	TRUE	4E25
1	0	0	4	A26	TRUE	4A26
1	0	0	4	A27	TRUE	4A27
1	0	0	4	A28	FALSE	4A28
1	0	0	4	A29	FALSE	4A29
1	0	0	4	A30	TRUE	4A30
1	0	0	4	B26	FALSE	4B26
1	0	0	4	B27	TRUE	4B27
1	0	0	4	B28	TRUE	4B28
1	0	0	4	B29	TRUE	4B29
1	0	0	4	B30	FALSE	4B30
1	0	0	4	C26	TRUE	4C26
1	0	0	4	C27	FALSE	4C27
1	0	0	4	C28	TRUE	4C28
1	0	0	4	C29	TRUE	4C29
1	0	0	4	C30	FALSE	4C30
1	0	0	4	D26	TRUE	4D26
1	0	0	4	D27	TRUE	4D27
1	0	0	4	D28	TRUE	4D28
1	0	0	4	D29	TRUE	4D29
1	0	0	4	D30	TRUE	4D30
1	0	0	4	E26	TRUE	4E26
1	0	0	4	E27	TRUE	4E27
1	0	0	4	E28	FALSE	4E28
1	0	0	4	E29	TRUE	4E29
1	0	0	4	E30	TRUE	4E30
1	1	1	4	A31	TRUE	4A31
1	1	1	4	A32	TRUE	4A32
1	1	1	4	A33	TRUE	4A33
1	1	1	4	A34	TRUE	4A34
1	1	1	4	A35	FALSE	4A35
1	1	1	4	B31	FALSE	4B31
1	1	1	4	B32	TRUE	4B32
1	1	1	4	B33	FALSE	4B33
1	1	1	4	B34	TRUE	4B34
1	1	1	4	B35	FALSE	4B35
1	1	1	4	C31	TRUE	4C31
1	1	1	4	C32	FALSE	4C32
1	1	1	4	C33	TRUE	4C33
1	1	1	4	C34	TRUE	4C34
1	1	1	4	C35	TRUE	4C35
1	1	1	4	D31	TRUE	4D31
1	1	1	4	D32	TRUE	4D32
1	1	1	4	D33	TRUE	4D33
1	1	1	4	D34	TRUE	4D34
1	1	1	4	D35	TRUE	4D35
1	1	1	4	E31	FALSE	4E31
1	1	1	4	E32	TRUE	4E32
1	1	1	4	E33	TRUE	4E33
1	1	1	4	E34	TRUE	4E34
1	1	1	4	E35	TRUE	4E35
1	1	0	4	A36	TRUE	4A36
1	1	0	4	A37	TRUE	4A37
1	1	0	4	A38	TRUE	4A38
1	1	0	4	A39	FALSE	4A39
1	1	0	4	A40	TRUE	4A40
1	1	0	4	B36	TRUE	4B36
1	1	0	4	B37	TRUE	4B37
1	1	0	4	B38	TRUE	4B38
1	1	0	4	B39	TRUE	4B39
1	1	0	4	B40	TRUE	4B40
1	1	0	4	C36	TRUE	4C36
1	1	0	4	C37	TRUE	4C37
1	1	0	4	C38	TRUE	4C38
1	1	0	4	C39	TRUE	4C39
1	1	0	4	C40	FALSE	4C40
1	1	0	4	D36	TRUE	4D36
1	1	0	4	D37	FALSE	4D37
1	1	0	4	D38	FALSE	4D38
1	1	0	4	D39	FALSE	4D39
1	1	0	4	D40	FALSE	4D40
1	1	0	4	E36	TRUE	4E36
1	1	0	4	E37	TRUE	4E37
1	1	0	4	E38	TRUE	4E38
1	1	0	4	E39	TRUE	4E39
1	1	0	4	E40	FALSE	4E40
0	0	1	5	A1	FALSE	5A1
0	0	1	5	A2	TRUE	5A2
0	0	1	5	A3	FALSE	5A3
0	0	1	5	A4	TRUE	5A4
0	0	1	5	A5	TRUE	5A5
0	0	1	5	B1	TRUE	5B1
0	0	1	5	B2	FALSE	5B2
0	0	1	5	B3	FALSE	5B3
0	0	1	5	B4	FALSE	5B4
0	0	1	5	B5	FALSE	5B5
0	0	1	5	C1	FALSE	5C1
0	0	1	5	C2	FALSE	5C2
0	0	1	5	C3	TRUE	5C3
0	0	1	5	C4	TRUE	5C4
0	0	1	5	C5	FALSE	5C5
0	0	1	5	D1	TRUE	5D1
0	0	1	5	D2	TRUE	5D2
0	0	1	5	D3	FALSE	5D3
0	0	1	5	D4	FALSE	5D4
0	0	1	5	D5	TRUE	5D5
0	0	1	5	E1	TRUE	5E1
0	0	1	5	E2	TRUE	5E2
0	0	1	5	E3	TRUE	5E3
0	0	1	5	E4	FALSE	5E4
0	0	1	5	E5	FALSE	5E5
0	0	0	5	A6	FALSE	5A6
0	0	0	5	A7	FALSE	5A7
0	0	0	5	A8	FALSE	5A8
0	0	0	5	A9	FALSE	5A9
0	0	0	5	A10	TRUE	5A10
0	0	0	5	B6	FALSE	5B6
0	0	0	5	B7	TRUE	5B7
0	0	0	5	B8	FALSE	5B8
0	0	0	5	B9	FALSE	5B9
0	0	0	5	B10	FALSE	5B10
0	0	0	5	C6	TRUE	5C6
0	0	0	5	C7	TRUE	5C7
0	0	0	5	C8	TRUE	5C8
0	0	0	5	C9	FALSE	5C9
0	0	0	5	C10	FALSE	5C10
0	0	0	5	D6	TRUE	5D6
0	0	0	5	D7	FALSE	5D7
0	0	0	5	D8	FALSE	5D8
0	0	0	5	D9	FALSE	5D9
0	0	0	5	D10	FALSE	5D10
0	0	0	5	E6	FALSE	5E6
0	0	0	5	E7	FALSE	5E7
0	0	0	5	E8	FALSE	5E8
0	0	0	5	E9	FALSE	5E9
0	0	0	5	E10	FALSE	5E10
0	1	1	5	A11	FALSE	5A11
0	1	1	5	A12	FALSE	5A12
0	1	1	5	A13	TRUE	5A13
0	1	1	5	A14	FALSE	5A14
0	1	1	5	A15	TRUE	5A15
0	1	1	5	B11	FALSE	5B11
0	1	1	5	B12	TRUE	5B12
0	1	1	5	B13	TRUE	5B13
0	1	1	5	B14	TRUE	5B14
0	1	1	5	B15	TRUE	5B15
0	1	1	5	C11	TRUE	5C11
0	1	1	5	C12	TRUE	5C12
0	1	1	5	C13	TRUE	5C13
0	1	1	5	C14	FALSE	5C14
0	1	1	5	C15	TRUE	5C15
0	1	1	5	D11	FALSE	5D11
0	1	1	5	D12	FALSE	5D12
0	1	1	5	D13	FALSE	5D13
0	1	1	5	D14	FALSE	5D14
0	1	1	5	D15	FALSE	5D15
0	1	1	5	E11	TRUE	5E11
0	1	1	5	E12	FALSE	5E12
0	1	1	5	E13	TRUE	5E13
0	1	1	5	E14	FALSE	5E14
0	1	1	5	E15	TRUE	5E15
0	1	0	5	A16	FALSE	5A16
0	1	0	5	A17	FALSE	5A17
0	1	0	5	A18	FALSE	5A18
0	1	0	5	A19	TRUE	5A19
0	1	0	5	A20	FALSE	5A20
0	1	0	5	B16	TRUE	5B16
0	1	0	5	B17	TRUE	5B17
0	1	0	5	B18	FALSE	5B18
0	1	0	5	B19	TRUE	5B19
0	1	0	5	B20	FALSE	5B20
0	1	0	5	C16	TRUE	5C16
0	1	0	5	C17	FALSE	5C17
0	1	0	5	C18	TRUE	5C18
0	1	0	5	C19	FALSE	5C19
0	1	0	5	C20	TRUE	5C20
0	1	0	5	D16	FALSE	5D16
0	1	0	5	D17	TRUE	5D17
0	1	0	5	D18	TRUE	5D18
0	1	0	5	D19	TRUE	5D19
0	1	0	5	D20	TRUE	5D20
0	1	0	5	E16	FALSE	5E16
0	1	0	5	E17	TRUE	5E17
0	1	0	5	E18	TRUE	5E18
0	1	0	5	E19	FALSE	5E19
0	1	0	5	E20	TRUE	5E20
1	0	1	5	A21	FALSE	5A21
1	0	1	5	A22	FALSE	5A22
1	0	1	5	A23	TRUE	5A23
1	0	1	5	A24	TRUE	5A24
1	0	1	5	A25	TRUE	5A25
1	0	1	5	B21	FALSE	5B21
1	0	1	5	B22	TRUE	5B22
1	0	1	5	B23	TRUE	5B23
1	0	1	5	B24	FALSE	5B24
1	0	1	5	B25	FALSE	5B25
1	0	1	5	C21	TRUE	5C21
1	0	1	5	C22	TRUE	5C22
1	0	1	5	C23	TRUE	5C23
1	0	1	5	C24	TRUE	5C24
1	0	1	5	C25	TRUE	5C25
1	0	1	5	D21	FALSE	5D21
1	0	1	5	D22	FALSE	5D22
1	0	1	5	D23	TRUE	5D23
1	0	1	5	D24	TRUE	5D24
1	0	1	5	D25	TRUE	5D25
1	0	1	5	E21	TRUE	5E21
1	0	1	5	E22	TRUE	5E22
1	0	1	5	E23	FALSE	5E23
1	0	1	5	E24	TRUE	5E24
1	0	1	5	E25	TRUE	5E25
1	0	0	5	A26	TRUE	5A26
1	0	0	5	A27	TRUE	5A27
1	0	0	5	A28	TRUE	5A28
1	0	0	5	A29	TRUE	5A29
1	0	0	5	A30	TRUE	5A30
1	0	0	5	B26	TRUE	5B26
1	0	0	5	B27	TRUE	5B27
1	0	0	5	B28	TRUE	5B28
1	0	0	5	B29	TRUE	5B29
1	0	0	5	B30	TRUE	5B30
1	0	0	5	C26	TRUE	5C26
1	0	0	5	C27	TRUE	5C27
1	0	0	5	C28	TRUE	5C28
1	0	0	5	C29	TRUE	5C29
1	0	0	5	C30	TRUE	5C30
1	0	0	5	D26	TRUE	5D26
1	0	0	5	D27	TRUE	5D27
1	0	0	5	D28	FALSE	5D28
1	0	0	5	D29	TRUE	5D29
1	0	0	5	D30	TRUE	5D30
1	0	0	5	E26	TRUE	5E26
1	0	0	5	E27	TRUE	5E27
1	0	0	5	E28	FALSE	5E28
1	0	0	5	E29	TRUE	5E29
1	0	0	5	E30	TRUE	5E30
1	1	1	5	A31	TRUE	5A31
1	1	1	5	A32	FALSE	5A32
1	1	1	5	A33	TRUE	5A33
1	1	1	5	A34	FALSE	5A34
1	1	1	5	A35	TRUE	5A35
1	1	1	5	B31	TRUE	5B31
1	1	1	5	B32	FALSE	5B32
1	1	1	5	B33	TRUE	5B33
1	1	1	5	B34	FALSE	5B34
1	1	1	5	B35	FALSE	5B35
1	1	1	5	C31	TRUE	5C31
1	1	1	5	C32	FALSE	5C32
1	1	1	5	C33	TRUE	5C33
1	1	1	5	C34	TRUE	5C34
1	1	1	5	C35	TRUE	5C35
1	1	1	5	D31	TRUE	5D31
1	1	1	5	D32	TRUE	5D32
1	1	1	5	D33	TRUE	5D33
1	1	1	5	D34	TRUE	5D34
1	1	1	5	D35	TRUE	5D35
1	1	1	5	E31	TRUE	5E31
1	1	1	5	E32	TRUE	5E32
1	1	1	5	E33	TRUE	5E33
1	1	1	5	E34	TRUE	5E34
1	1	1	5	E35	TRUE	5E35
1	1	0	5	A36	FALSE	5A36
1	1	0	5	A37	TRUE	5A37
1	1	0	5	A38	FALSE	5A38
1	1	0	5	A39	TRUE	5A39
1	1	0	5	A40	TRUE	5A40
1	1	0	5	B36	FALSE	5B36
1	1	0	5	B37	FALSE	5B37
1	1	0	5	B38	FALSE	5B38
1	1	0	5	B39	TRUE	5B39
1	1	0	5	B40	FALSE	5B40
1	1	0	5	C36	FALSE	5C36
1	1	0	5	C37	TRUE	5C37
1	1	0	5	C38	TRUE	5C38
1	1	0	5	C39	FALSE	5C39
1	1	0	5	C40	TRUE	5C40
1	1	0	5	D36	TRUE	5D36
1	1	0	5	D37	TRUE	5D37
1	1	0	5	D38	TRUE	5D38
1	1	0	5	D39	TRUE	5D39
1	1	0	5	D40	FALSE	5D40
1	1	0	5	E36	FALSE	5E36
1	1	0	5	E37	TRUE	5E37
1	1	0	5	E38	TRUE	5E38
1	1	0	5	E39	FALSE	5E39
1	1	0	5	E40	TRUE	5E40
0	0	1	6	A1	TRUE	6A1
0	0	1	6	A2	TRUE	6A2
0	0	1	6	A3	TRUE	6A3
0	0	1	6	A4	TRUE	6A4
0	0	1	6	A5	TRUE	6A5
0	0	1	6	B1	TRUE	6B1
0	0	1	6	B2	TRUE	6B2
0	0	1	6	B3	TRUE	6B3
0	0	1	6	B4	TRUE	6B4
0	0	1	6	B5	TRUE	6B5
0	0	1	6	C1	TRUE	6C1
0	0	1	6	C2	TRUE	6C2
0	0	1	6	C3	TRUE	6C3
0	0	1	6	C4	FALSE	6C4
0	0	1	6	C5	TRUE	6C5
0	0	1	6	D1	TRUE	6D1
0	0	1	6	D2	TRUE	6D2
0	0	1	6	D3	TRUE	6D3
0	0	1	6	D4	TRUE	6D4
0	0	1	6	D5	TRUE	6D5
0	0	1	6	E1	TRUE	6E1
0	0	1	6	E2	TRUE	6E2
0	0	1	6	E3	TRUE	6E3
0	0	1	6	E4	TRUE	6E4
0	0	1	6	E5	TRUE	6E5
0	0	0	6	A6	FALSE	6A6
0	0	0	6	A7	TRUE	6A7
0	0	0	6	A8	TRUE	6A8
0	0	0	6	A9	FALSE	6A9
0	0	0	6	A10	FALSE	6A10
0	0	0	6	B6	FALSE	6B6
0	0	0	6	B7	FALSE	6B7
0	0	0	6	B8	TRUE	6B8
0	0	0	6	B9	TRUE	6B9
0	0	0	6	B10	FALSE	6B10
0	0	0	6	C6	TRUE	6C6
0	0	0	6	C7	TRUE	6C7
0	0	0	6	C8	FALSE	6C8
0	0	0	6	C9	TRUE	6C9
0	0	0	6	C10	TRUE	6C10
0	0	0	6	D6	TRUE	6D6
0	0	0	6	D7	TRUE	6D7
0	0	0	6	D8	FALSE	6D8
0	0	0	6	D9	TRUE	6D9
0	0	0	6	D10	TRUE	6D10
0	0	0	6	E6	TRUE	6E6
0	0	0	6	E7	TRUE	6E7
0	0	0	6	E8	FALSE	6E8
0	0	0	6	E9	TRUE	6E9
0	0	0	6	E10	TRUE	6E10
0	1	1	6	A11	TRUE	6A11
0	1	1	6	A12	FALSE	6A12
0	1	1	6	A13	TRUE	6A13
0	1	1	6	A14	TRUE	6A14
0	1	1	6	A15	TRUE	6A15
0	1	1	6	B11	TRUE	6B11
0	1	1	6	B12	TRUE	6B12
0	1	1	6	B13	TRUE	6B13
0	1	1	6	B14	TRUE	6B14
0	1	1	6	B15	TRUE	6B15
0	1	1	6	C11	TRUE	6C11
0	1	1	6	C12	TRUE	6C12
0	1	1	6	C13	TRUE	6C13
0	1	1	6	C14	TRUE	6C14
0	1	1	6	C15	TRUE	6C15
0	1	1	6	D11	TRUE	6D11
0	1	1	6	D12	TRUE	6D12
0	1	1	6	D13	TRUE	6D13
0	1	1	6	D14	TRUE	6D14
0	1	1	6	D15	TRUE	6D15
0	1	1	6	E11	TRUE	6E11
0	1	1	6	E12	TRUE	6E12
0	1	1	6	E13	TRUE	6E13
0	1	1	6	E14	TRUE	6E14
0	1	1	6	E15	TRUE	6E15
0	1	0	6	A16	TRUE	6A16
0	1	0	6	A17	TRUE	6A17
0	1	0	6	A18	TRUE	6A18
0	1	0	6	A19	FALSE	6A19
0	1	0	6	A20	TRUE	6A20
0	1	0	6	B16	TRUE	6B16
0	1	0	6	B17	TRUE	6B17
0	1	0	6	B18	TRUE	6B18
0	1	0	6	B19	TRUE	6B19
0	1	0	6	B20	TRUE	6B20
0	1	0	6	C16	TRUE	6C16
0	1	0	6	C17	TRUE	6C17
0	1	0	6	C18	TRUE	6C18
0	1	0	6	C19	TRUE	6C19
0	1	0	6	C20	TRUE	6C20
0	1	0	6	D16	TRUE	6D16
0	1	0	6	D17	TRUE	6D17
0	1	0	6	D18	TRUE	6D18
0	1	0	6	D19	TRUE	6D19
0	1	0	6	D20	TRUE	6D20
0	1	0	6	E16	TRUE	6E16
0	1	0	6	E17	FALSE	6E17
0	1	0	6	E18	TRUE	6E18
0	1	0	6	E19	TRUE	6E19
0	1	0	6	E20	TRUE	6E20
1	0	1	6	A21	TRUE	6A21
1	0	1	6	A22	TRUE	6A22
1	0	1	6	A23	TRUE	6A23
1	0	1	6	A24	TRUE	6A24
1	0	1	6	A25	TRUE	6A25
1	0	1	6	B21	FALSE	6B21
1	0	1	6	B22	TRUE	6B22
1	0	1	6	B23	TRUE	6B23
1	0	1	6	B24	FALSE	6B24
1	0	1	6	B25	TRUE	6B25
1	0	1	6	C21	TRUE	6C21
1	0	1	6	C22	TRUE	6C22
1	0	1	6	C23	TRUE	6C23
1	0	1	6	C24	TRUE	6C24
1	0	1	6	C25	FALSE	6C25
1	0	1	6	D21	TRUE	6D21
1	0	1	6	D22	TRUE	6D22
1	0	1	6	D23	TRUE	6D23
1	0	1	6	D24	TRUE	6D24
1	0	1	6	D25	FALSE	6D25
1	0	1	6	E21	TRUE	6E21
1	0	1	6	E22	TRUE	6E22
1	0	1	6	E23	TRUE	6E23
1	0	1	6	E24	TRUE	6E24
1	0	1	6	E25	TRUE	6E25
1	0	0	6	A26	TRUE	6A26
1	0	0	6	A27	TRUE	6A27
1	0	0	6	A28	TRUE	6A28
1	0	0	6	A29	FALSE	6A29
1	0	0	6	A30	TRUE	6A30
1	0	0	6	B26	TRUE	6B26
1	0	0	6	B27	FALSE	6B27
1	0	0	6	B28	TRUE	6B28
1	0	0	6	B29	TRUE	6B29
1	0	0	6	B30	TRUE	6B30
1	0	0	6	C26	TRUE	6C26
1	0	0	6	C27	TRUE	6C27
1	0	0	6	C28	TRUE	6C28
1	0	0	6	C29	TRUE	6C29
1	0	0	6	C30	TRUE	6C30
1	0	0	6	D26	TRUE	6D26
1	0	0	6	D27	FALSE	6D27
1	0	0	6	D28	TRUE	6D28
1	0	0	6	D29	TRUE	6D29
1	0	0	6	D30	TRUE	6D30
1	0	0	6	E26	FALSE	6E26
1	0	0	6	E27	FALSE	6E27
1	0	0	6	E28	FALSE	6E28
1	0	0	6	E29	TRUE	6E29
1	0	0	6	E30	TRUE	6E30
1	1	1	6	A31	TRUE	6A31
1	1	1	6	A32	TRUE	6A32
1	1	1	6	A33	TRUE	6A33
1	1	1	6	A34	FALSE	6A34
1	1	1	6	A35	TRUE	6A35
1	1	1	6	B31	FALSE	6B31
1	1	1	6	B32	TRUE	6B32
1	1	1	6	B33	TRUE	6B33
1	1	1	6	B34	TRUE	6B34
1	1	1	6	B35	FALSE	6B35
1	1	1	6	C31	TRUE	6C31
1	1	1	6	C32	FALSE	6C32
1	1	1	6	C33	TRUE	6C33
1	1	1	6	C34	TRUE	6C34
1	1	1	6	C35	FALSE	6C35
1	1	1	6	D31	TRUE	6D31
1	1	1	6	D32	TRUE	6D32
1	1	1	6	D33	TRUE	6D33
1	1	1	6	D34	TRUE	6D34
1	1	1	6	D35	TRUE	6D35
1	1	1	6	E31	FALSE	6E31
1	1	1	6	E32	TRUE	6E32
1	1	1	6	E33	FALSE	6E33
1	1	1	6	E34	FALSE	6E34
1	1	1	6	E35	TRUE	6E35
1	1	0	6	A36	TRUE	6A36
1	1	0	6	A37	FALSE	6A37
1	1	0	6	A38	TRUE	6A38
1	1	0	6	A39	TRUE	6A39
1	1	0	6	A40	TRUE	6A40
1	1	0	6	B36	TRUE	6B36
1	1	0	6	B37	TRUE	6B37
1	1	0	6	B38	TRUE	6B38
1	1	0	6	B39	TRUE	6B39
1	1	0	6	B40	TRUE	6B40
1	1	0	6	C36	TRUE	6C36
1	1	0	6	C37	TRUE	6C37
1	1	0	6	C38	TRUE	6C38
1	1	0	6	C39	TRUE	6C39
1	1	0	6	C40	TRUE	6C40
1	1	0	6	D36	TRUE	6D36
1	1	0	6	D37	TRUE	6D37
1	1	0	6	D38	TRUE	6D38
1	1	0	6	D39	TRUE	6D39
1	1	0	6	D40	TRUE	6D40
1	1	0	6	E36	TRUE	6E36
1	1	0	6	E37	TRUE	6E37
1	1	0	6	E38	TRUE	6E38
1	1	0	6	E39	TRUE	6E39
1	1	0	6	E40	TRUE	6E40
0	0	1	7	A1	FALSE	7A1
0	0	1	7	A2	FALSE	7A2
0	0	1	7	A3	FALSE	7A3
0	0	1	7	A4	FALSE	7A4
0	0	1	7	A5	TRUE	7A5
0	0	1	7	B1	FALSE	7B1
0	0	1	7	B2	FALSE	7B2
0	0	1	7	B3	FALSE	7B3
0	0	1	7	B4	FALSE	7B4
0	0	1	7	B5	FALSE	7B5
0	0	1	7	C1	FALSE	7C1
0	0	1	7	C2	FALSE	7C2
0	0	1	7	C3	FALSE	7C3
0	0	1	7	C4	FALSE	7C4
0	0	1	7	C5	FALSE	7C5
0	0	1	7	D1	FALSE	7D1
0	0	1	7	D2	FALSE	7D2
0	0	1	7	D3	FALSE	7D3
0	0	1	7	D4	TRUE	7D4
0	0	1	7	D5	FALSE	7D5
0	0	1	7	E1	FALSE	7E1
0	0	1	7	E2	FALSE	7E2
0	0	1	7	E3	FALSE	7E3
0	0	1	7	E4	FALSE	7E4
0	0	1	7	E5	FALSE	7E5
0	0	0	7	A6	FALSE	7A6
0	0	0	7	A7	FALSE	7A7
0	0	0	7	A8	FALSE	7A8
0	0	0	7	A9	TRUE	7A9
0	0	0	7	A10	FALSE	7A10
0	0	0	7	B6	FALSE	7B6
0	0	0	7	B7	TRUE	7B7
0	0	0	7	B8	FALSE	7B8
0	0	0	7	B9	FALSE	7B9
0	0	0	7	B10	FALSE	7B10
0	0	0	7	C6	FALSE	7C6
0	0	0	7	C7	FALSE	7C7
0	0	0	7	C8	FALSE	7C8
0	0	0	7	C9	FALSE	7C9
0	0	0	7	C10	FALSE	7C10
0	0	0	7	D6	FALSE	7D6
0	0	0	7	D7	FALSE	7D7
0	0	0	7	D8	FALSE	7D8
0	0	0	7	D9	FALSE	7D9
0	0	0	7	D10	FALSE	7D10
0	0	0	7	E6	FALSE	7E6
0	0	0	7	E7	FALSE	7E7
0	0	0	7	E8	FALSE	7E8
0	0	0	7	E9	FALSE	7E9
0	0	0	7	E10	FALSE	7E10
0	1	1	7	A11	TRUE	7A11
0	1	1	7	A12	TRUE	7A12
0	1	1	7	A13	FALSE	7A13
0	1	1	7	A14	TRUE	7A14
0	1	1	7	A15	FALSE	7A15
0	1	1	7	B11	TRUE	7B11
0	1	1	7	B12	TRUE	7B12
0	1	1	7	B13	FALSE	7B13
0	1	1	7	B14	FALSE	7B14
0	1	1	7	B15	FALSE	7B15
0	1	1	7	C11	TRUE	7C11
0	1	1	7	C12	FALSE	7C12
0	1	1	7	C13	FALSE	7C13
0	1	1	7	C14	FALSE	7C14
0	1	1	7	C15	FALSE	7C15
0	1	1	7	D11	FALSE	7D11
0	1	1	7	D12	FALSE	7D12
0	1	1	7	D13	FALSE	7D13
0	1	1	7	D14	FALSE	7D14
0	1	1	7	D15	TRUE	7D15
0	1	1	7	E11	TRUE	7E11
0	1	1	7	E12	FALSE	7E12
0	1	1	7	E13	FALSE	7E13
0	1	1	7	E14	FALSE	7E14
0	1	1	7	E15	FALSE	7E15
0	1	0	7	A16	FALSE	7A16
0	1	0	7	A17	FALSE	7A17
0	1	0	7	A18	FALSE	7A18
0	1	0	7	A19	FALSE	7A19
0	1	0	7	A20	FALSE	7A20
0	1	0	7	B16	FALSE	7B16
0	1	0	7	B17	FALSE	7B17
0	1	0	7	B18	TRUE	7B18
0	1	0	7	B19	FALSE	7B19
0	1	0	7	B20	FALSE	7B20
0	1	0	7	C16	FALSE	7C16
0	1	0	7	C17	TRUE	7C17
0	1	0	7	C18	FALSE	7C18
0	1	0	7	C19	FALSE	7C19
0	1	0	7	C20	FALSE	7C20
0	1	0	7	D16	TRUE	7D16
0	1	0	7	D17	FALSE	7D17
0	1	0	7	D18	FALSE	7D18
0	1	0	7	D19	FALSE	7D19
0	1	0	7	D20	FALSE	7D20
0	1	0	7	E16	TRUE	7E16
0	1	0	7	E17	FALSE	7E17
0	1	0	7	E18	FALSE	7E18
0	1	0	7	E19	FALSE	7E19
0	1	0	7	E20	FALSE	7E20
1	0	1	7	A21	FALSE	7A21
1	0	1	7	A22	FALSE	7A22
1	0	1	7	A23	FALSE	7A23
1	0	1	7	A24	FALSE	7A24
1	0	1	7	A25	TRUE	7A25
1	0	1	7	B21	FALSE	7B21
1	0	1	7	B22	FALSE	7B22
1	0	1	7	B23	FALSE	7B23
1	0	1	7	B24	FALSE	7B24
1	0	1	7	B25	TRUE	7B25
1	0	1	7	C21	FALSE	7C21
1	0	1	7	C22	FALSE	7C22
1	0	1	7	C23	FALSE	7C23
1	0	1	7	C24	TRUE	7C24
1	0	1	7	C25	FALSE	7C25
1	0	1	7	D21	FALSE	7D21
1	0	1	7	D22	FALSE	7D22
1	0	1	7	D23	FALSE	7D23
1	0	1	7	D24	TRUE	7D24
1	0	1	7	D25	FALSE	7D25
1	0	1	7	E21	TRUE	7E21
1	0	1	7	E22	FALSE	7E22
1	0	1	7	E23	FALSE	7E23
1	0	1	7	E24	FALSE	7E24
1	0	1	7	E25	FALSE	7E25
1	0	0	7	A26	TRUE	7A26
1	0	0	7	A27	FALSE	7A27
1	0	0	7	A28	FALSE	7A28
1	0	0	7	A29	TRUE	7A29
1	0	0	7	A30	FALSE	7A30
1	0	0	7	B26	TRUE	7B26
1	0	0	7	B27	TRUE	7B27
1	0	0	7	B28	FALSE	7B28
1	0	0	7	B29	TRUE	7B29
1	0	0	7	B30	TRUE	7B30
1	0	0	7	C26	FALSE	7C26
1	0	0	7	C27	TRUE	7C27
1	0	0	7	C28	TRUE	7C28
1	0	0	7	C29	FALSE	7C29
1	0	0	7	C30	FALSE	7C30
1	0	0	7	D26	TRUE	7D26
1	0	0	7	D27	TRUE	7D27
1	0	0	7	D28	FALSE	7D28
1	0	0	7	D29	FALSE	7D29
1	0	0	7	D30	FALSE	7D30
1	0	0	7	E26	FALSE	7E26
1	0	0	7	E27	FALSE	7E27
1	0	0	7	E28	FALSE	7E28
1	0	0	7	E29	FALSE	7E29
1	0	0	7	E30	FALSE	7E30
1	1	1	7	A31	TRUE	7A31
1	1	1	7	A32	FALSE	7A32
1	1	1	7	A33	FALSE	7A33
1	1	1	7	A34	TRUE	7A34
1	1	1	7	A35	TRUE	7A35
1	1	1	7	B31	TRUE	7B31
1	1	1	7	B32	TRUE	7B32
1	1	1	7	B33	FALSE	7B33
1	1	1	7	B34	TRUE	7B34
1	1	1	7	B35	TRUE	7B35
1	1	1	7	C31	TRUE	7C31
1	1	1	7	C32	FALSE	7C32
1	1	1	7	C33	FALSE	7C33
1	1	1	7	C34	TRUE	7C34
1	1	1	7	C35	FALSE	7C35
1	1	1	7	D31	TRUE	7D31
1	1	1	7	D32	TRUE	7D32
1	1	1	7	D33	TRUE	7D33
1	1	1	7	D34	TRUE	7D34
1	1	1	7	D35	TRUE	7D35
1	1	1	7	E31	TRUE	7E31
1	1	1	7	E32	TRUE	7E32
1	1	1	7	E33	TRUE	7E33
1	1	1	7	E34	TRUE	7E34
1	1	1	7	E35	TRUE	7E35
1	1	0	7	A36	TRUE	7A36
1	1	0	7	A37	TRUE	7A37
1	1	0	7	A38	TRUE	7A38
1	1	0	7	A39	TRUE	7A39
1	1	0	7	A40	TRUE	7A40
1	1	0	7	B36	TRUE	7B36
1	1	0	7	B37	TRUE	7B37
1	1	0	7	B38	TRUE	7B38
1	1	0	7	B39	TRUE	7B39
1	1	0	7	B40	TRUE	7B40
1	1	0	7	C36	TRUE	7C36
1	1	0	7	C37	TRUE	7C37
1	1	0	7	C38	TRUE	7C38
1	1	0	7	C39	TRUE	7C39
1	1	0	7	C40	TRUE	7C40
1	1	0	7	D36	TRUE	7D36
1	1	0	7	D37	TRUE	7D37
1	1	0	7	D38	TRUE	7D38
1	1	0	7	D39	TRUE	7D39
1	1	0	7	D40	TRUE	7D40
1	1	0	7	E36	FALSE	7E36
1	1	0	7	E37	TRUE	7E37
1	1	0	7	E38	FALSE	7E38
1	1	0	7	E39	TRUE	7E39
1	1	0	7	E40	TRUE	7E40
0	0	1	8	A1	TRUE	8A1
0	0	1	8	A2	FALSE	8A2
0	0	1	8	A3	FALSE	8A3
0	0	1	8	A4	FALSE	8A4
0	0	1	8	A5	FALSE	8A5
0	0	1	8	B1	FALSE	8B1
0	0	1	8	B2	TRUE	8B2
0	0	1	8	B3	TRUE	8B3
0	0	1	8	B4	FALSE	8B4
0	0	1	8	B5	FALSE	8B5
0	0	1	8	C1	FALSE	8C1
0	0	1	8	C2	FALSE	8C2
0	0	1	8	C3	FALSE	8C3
0	0	1	8	C4	TRUE	8C4
0	0	1	8	C5	TRUE	8C5
0	0	1	8	D1	FALSE	8D1
0	0	1	8	D2	FALSE	8D2
0	0	1	8	D3	FALSE	8D3
0	0	1	8	D4	FALSE	8D4
0	0	1	8	D5	TRUE	8D5
0	0	1	8	E1	FALSE	8E1
0	0	1	8	E2	FALSE	8E2
0	0	1	8	E3	FALSE	8E3
0	0	1	8	E4	FALSE	8E4
0	0	1	8	E5	FALSE	8E5
0	0	0	8	A6	FALSE	8A6
0	0	0	8	A7	TRUE	8A7
0	0	0	8	A8	TRUE	8A8
0	0	0	8	A9	TRUE	8A9
0	0	0	8	A10	TRUE	8A10
0	0	0	8	B6	FALSE	8B6
0	0	0	8	B7	FALSE	8B7
0	0	0	8	B8	FALSE	8B8
0	0	0	8	B9	FALSE	8B9
0	0	0	8	B10	FALSE	8B10
0	0	0	8	C6	TRUE	8C6
0	0	0	8	C7	TRUE	8C7
0	0	0	8	C8	TRUE	8C8
0	0	0	8	C9	TRUE	8C9
0	0	0	8	C10	FALSE	8C10
0	0	0	8	D6	TRUE	8D6
0	0	0	8	D7	FALSE	8D7
0	0	0	8	D8	TRUE	8D8
0	0	0	8	D9	TRUE	8D9
0	0	0	8	D10	TRUE	8D10
0	0	0	8	E6	TRUE	8E6
0	0	0	8	E7	TRUE	8E7
0	0	0	8	E8	FALSE	8E8
0	0	0	8	E9	TRUE	8E9
0	0	0	8	E10	TRUE	8E10
0	1	1	8	A11	TRUE	8A11
0	1	1	8	A12	TRUE	8A12
0	1	1	8	A13	FALSE	8A13
0	1	1	8	A14	TRUE	8A14
0	1	1	8	A15	FALSE	8A15
0	1	1	8	B11	TRUE	8B11
0	1	1	8	B12	TRUE	8B12
0	1	1	8	B13	TRUE	8B13
0	1	1	8	B14	TRUE	8B14
0	1	1	8	B15	FALSE	8B15
0	1	1	8	C11	TRUE	8C11
0	1	1	8	C12	TRUE	8C12
0	1	1	8	C13	FALSE	8C13
0	1	1	8	C14	FALSE	8C14
0	1	1	8	C15	FALSE	8C15
0	1	1	8	D11	FALSE	8D11
0	1	1	8	D12	TRUE	8D12
0	1	1	8	D13	FALSE	8D13
0	1	1	8	D14	TRUE	8D14
0	1	1	8	D15	FALSE	8D15
0	1	1	8	E11	TRUE	8E11
0	1	1	8	E12	TRUE	8E12
0	1	1	8	E13	TRUE	8E13
0	1	1	8	E14	TRUE	8E14
0	1	1	8	E15	TRUE	8E15
0	1	0	8	A16	TRUE	8A16
0	1	0	8	A17	TRUE	8A17
0	1	0	8	A18	FALSE	8A18
0	1	0	8	A19	TRUE	8A19
0	1	0	8	A20	TRUE	8A20
0	1	0	8	B16	TRUE	8B16
0	1	0	8	B17	TRUE	8B17
0	1	0	8	B18	TRUE	8B18
0	1	0	8	B19	FALSE	8B19
0	1	0	8	B20	TRUE	8B20
0	1	0	8	C16	FALSE	8C16
0	1	0	8	C17	TRUE	8C17
0	1	0	8	C18	TRUE	8C18
0	1	0	8	C19	FALSE	8C19
0	1	0	8	C20	FALSE	8C20
0	1	0	8	D16	TRUE	8D16
0	1	0	8	D17	TRUE	8D17
0	1	0	8	D18	FALSE	8D18
0	1	0	8	D19	FALSE	8D19
0	1	0	8	D20	TRUE	8D20
0	1	0	8	E16	TRUE	8E16
0	1	0	8	E17	TRUE	8E17
0	1	0	8	E18	TRUE	8E18
0	1	0	8	E19	TRUE	8E19
0	1	0	8	E20	TRUE	8E20
1	0	1	8	A21	TRUE	8A21
1	0	1	8	A22	TRUE	8A22
1	0	1	8	A23	FALSE	8A23
1	0	1	8	A24	TRUE	8A24
1	0	1	8	A25	TRUE	8A25
1	0	1	8	B21	FALSE	8B21
1	0	1	8	B22	FALSE	8B22
1	0	1	8	B23	FALSE	8B23
1	0	1	8	B24	TRUE	8B24
1	0	1	8	B25	TRUE	8B25
1	0	1	8	C21	FALSE	8C21
1	0	1	8	C22	FALSE	8C22
1	0	1	8	C23	TRUE	8C23
1	0	1	8	C24	TRUE	8C24
1	0	1	8	C25	TRUE	8C25
1	0	1	8	D21	FALSE	8D21
1	0	1	8	D22	TRUE	8D22
1	0	1	8	D23	TRUE	8D23
1	0	1	8	D24	TRUE	8D24
1	0	1	8	D25	TRUE	8D25
1	0	1	8	E21	TRUE	8E21
1	0	1	8	E22	FALSE	8E22
1	0	1	8	E23	FALSE	8E23
1	0	1	8	E24	TRUE	8E24
1	0	1	8	E25	TRUE	8E25
1	0	0	8	A26	TRUE	8A26
1	0	0	8	A27	TRUE	8A27
1	0	0	8	A28	TRUE	8A28
1	0	0	8	A29	TRUE	8A29
1	0	0	8	A30	TRUE	8A30
1	0	0	8	B26	TRUE	8B26
1	0	0	8	B27	TRUE	8B27
1	0	0	8	B28	TRUE	8B28
1	0	0	8	B29	TRUE	8B29
1	0	0	8	B30	TRUE	8B30
1	0	0	8	C26	TRUE	8C26
1	0	0	8	C27	TRUE	8C27
1	0	0	8	C28	TRUE	8C28
1	0	0	8	C29	TRUE	8C29
1	0	0	8	C30	TRUE	8C30
1	0	0	8	D26	TRUE	8D26
1	0	0	8	D27	TRUE	8D27
1	0	0	8	D28	TRUE	8D28
1	0	0	8	D29	TRUE	8D29
1	0	0	8	D30	TRUE	8D30
1	0	0	8	E26	TRUE	8E26
1	0	0	8	E27	FALSE	8E27
1	0	0	8	E28	TRUE	8E28
1	0	0	8	E29	TRUE	8E29
1	0	0	8	E30	TRUE	8E30
1	1	1	8	A31	TRUE	8A31
1	1	1	8	A32	TRUE	8A32
1	1	1	8	A33	TRUE	8A33
1	1	1	8	A34	FALSE	8A34
1	1	1	8	A35	TRUE	8A35
1	1	1	8	B31	FALSE	8B31
1	1	1	8	B32	FALSE	8B32
1	1	1	8	B33	FALSE	8B33
1	1	1	8	B34	FALSE	8B34
1	1	1	8	B35	FALSE	8B35
1	1	1	8	C31	TRUE	8C31
1	1	1	8	C32	FALSE	8C32
1	1	1	8	C33	FALSE	8C33
1	1	1	8	C34	FALSE	8C34
1	1	1	8	C35	FALSE	8C35
1	1	1	8	D31	FALSE	8D31
1	1	1	8	D32	FALSE	8D32
1	1	1	8	D33	FALSE	8D33
1	1	1	8	D34	FALSE	8D34
1	1	1	8	D35	FALSE	8D35
1	1	1	8	E31	TRUE	8E31
1	1	1	8	E32	FALSE	8E32
1	1	1	8	E33	FALSE	8E33
1	1	1	8	E34	FALSE	8E34
1	1	1	8	E35	FALSE	8E35
1	1	0	8	A36	FALSE	8A36
1	1	0	8	A37	FALSE	8A37
1	1	0	8	A38	TRUE	8A38
1	1	0	8	A39	TRUE	8A39
1	1	0	8	A40	TRUE	8A40
1	1	0	8	B36	TRUE	8B36
1	1	0	8	B37	FALSE	8B37
1	1	0	8	B38	TRUE	8B38
1	1	0	8	B39	FALSE	8B39
1	1	0	8	B40	TRUE	8B40
1	1	0	8	C36	TRUE	8C36
1	1	0	8	C37	TRUE	8C37
1	1	0	8	C38	FALSE	8C38
1	1	0	8	C39	TRUE	8C39
1	1	0	8	C40	TRUE	8C40
1	1	0	8	D36	FALSE	8D36
1	1	0	8	D37	TRUE	8D37
1	1	0	8	D38	FALSE	8D38
1	1	0	8	D39	TRUE	8D39
1	1	0	8	D40	TRUE	8D40
1	1	0	8	E36	FALSE	8E36
1	1	0	8	E37	FALSE	8E37
1	1	0	8	E38	FALSE	8E38
1	1	0	8	E39	FALSE	8E39
1	1	0	8	E40	FALSE	8E40
0	0	1	9	A1	TRUE	9A1
0	0	1	9	A2	TRUE	9A2
0	0	1	9	A3	TRUE	9A3
0	0	1	9	A4	TRUE	9A4
0	0	1	9	A5	TRUE	9A5
0	0	1	9	B1	TRUE	9B1
0	0	1	9	B2	TRUE	9B2
0	0	1	9	B3	TRUE	9B3
0	0	1	9	B4	TRUE	9B4
0	0	1	9	B5	TRUE	9B5
0	0	1	9	C1	FALSE	9C1
0	0	1	9	C2	TRUE	9C2
0	0	1	9	C3	FALSE	9C3
0	0	1	9	C4	TRUE	9C4
0	0	1	9	C5	TRUE	9C5
0	0	1	9	D1	TRUE	9D1
0	0	1	9	D2	TRUE	9D2
0	0	1	9	D3	TRUE	9D3
0	0	1	9	D4	FALSE	9D4
0	0	1	9	D5	FALSE	9D5
0	0	1	9	E1	FALSE	9E1
0	0	1	9	E2	TRUE	9E2
0	0	1	9	E3	TRUE	9E3
0	0	1	9	E4	FALSE	9E4
0	0	1	9	E5	TRUE	9E5
0	0	0	9	A6	FALSE	9A6
0	0	0	9	A7	TRUE	9A7
0	0	0	9	A8	TRUE	9A8
0	0	0	9	A9	TRUE	9A9
0	0	0	9	A10	FALSE	9A10
0	0	0	9	B6	TRUE	9B6
0	0	0	9	B7	TRUE	9B7
0	0	0	9	B8	TRUE	9B8
0	0	0	9	B9	TRUE	9B9
0	0	0	9	B10	TRUE	9B10
0	0	0	9	C6	TRUE	9C6
0	0	0	9	C7	TRUE	9C7
0	0	0	9	C8	TRUE	9C8
0	0	0	9	C9	FALSE	9C9
0	0	0	9	C10	TRUE	9C10
0	0	0	9	D6	TRUE	9D6
0	0	0	9	D7	TRUE	9D7
0	0	0	9	D8	TRUE	9D8
0	0	0	9	D9	TRUE	9D9
0	0	0	9	D10	TRUE	9D10
0	0	0	9	E6	TRUE	9E6
0	0	0	9	E7	TRUE	9E7
0	0	0	9	E8	TRUE	9E8
0	0	0	9	E9	TRUE	9E9
0	0	0	9	E10	TRUE	9E10
0	1	1	9	A11	TRUE	9A11
0	1	1	9	A12	TRUE	9A12
0	1	1	9	A13	FALSE	9A13
0	1	1	9	A14	TRUE	9A14
0	1	1	9	A15	TRUE	9A15
0	1	1	9	B11	FALSE	9B11
0	1	1	9	B12	TRUE	9B12
0	1	1	9	B13	TRUE	9B13
0	1	1	9	B14	TRUE	9B14
0	1	1	9	B15	TRUE	9B15
0	1	1	9	C11	FALSE	9C11
0	1	1	9	C12	TRUE	9C12
0	1	1	9	C13	TRUE	9C13
0	1	1	9	C14	FALSE	9C14
0	1	1	9	C15	TRUE	9C15
0	1	1	9	D11	TRUE	9D11
0	1	1	9	D12	TRUE	9D12
0	1	1	9	D13	TRUE	9D13
0	1	1	9	D14	TRUE	9D14
0	1	1	9	D15	TRUE	9D15
0	1	1	9	E11	TRUE	9E11
0	1	1	9	E12	TRUE	9E12
0	1	1	9	E13	FALSE	9E13
0	1	1	9	E14	TRUE	9E14
0	1	1	9	E15	TRUE	9E15
0	1	0	9	A16	TRUE	9A16
0	1	0	9	A17	TRUE	9A17
0	1	0	9	A18	TRUE	9A18
0	1	0	9	A19	TRUE	9A19
0	1	0	9	A20	TRUE	9A20
0	1	0	9	B16	TRUE	9B16
0	1	0	9	B17	FALSE	9B17
0	1	0	9	B18	TRUE	9B18
0	1	0	9	B19	TRUE	9B19
0	1	0	9	B20	TRUE	9B20
0	1	0	9	C16	TRUE	9C16
0	1	0	9	C17	FALSE	9C17
0	1	0	9	C18	TRUE	9C18
0	1	0	9	C19	TRUE	9C19
0	1	0	9	C20	TRUE	9C20
0	1	0	9	D16	TRUE	9D16
0	1	0	9	D17	TRUE	9D17
0	1	0	9	D18	TRUE	9D18
0	1	0	9	D19	TRUE	9D19
0	1	0	9	D20	TRUE	9D20
0	1	0	9	E16	FALSE	9E16
0	1	0	9	E17	TRUE	9E17
0	1	0	9	E18	FALSE	9E18
0	1	0	9	E19	TRUE	9E19
0	1	0	9	E20	TRUE	9E20
1	0	1	9	A21	FALSE	9A21
1	0	1	9	A22	TRUE	9A22
1	0	1	9	A23	TRUE	9A23
1	0	1	9	A24	TRUE	9A24
1	0	1	9	A25	TRUE	9A25
1	0	1	9	B21	TRUE	9B21
1	0	1	9	B22	TRUE	9B22
1	0	1	9	B23	FALSE	9B23
1	0	1	9	B24	TRUE	9B24
1	0	1	9	B25	TRUE	9B25
1	0	1	9	C21	TRUE	9C21
1	0	1	9	C22	TRUE	9C22
1	0	1	9	C23	FALSE	9C23
1	0	1	9	C24	TRUE	9C24
1	0	1	9	C25	TRUE	9C25
1	0	1	9	D21	FALSE	9D21
1	0	1	9	D22	FALSE	9D22
1	0	1	9	D23	TRUE	9D23
1	0	1	9	D24	FALSE	9D24
1	0	1	9	D25	FALSE	9D25
1	0	1	9	E21	TRUE	9E21
1	0	1	9	E22	TRUE	9E22
1	0	1	9	E23	TRUE	9E23
1	0	1	9	E24	TRUE	9E24
1	0	1	9	E25	TRUE	9E25
1	0	0	9	A26	TRUE	9A26
1	0	0	9	A27	TRUE	9A27
1	0	0	9	A28	TRUE	9A28
1	0	0	9	A29	TRUE	9A29
1	0	0	9	A30	FALSE	9A30
1	0	0	9	B26	TRUE	9B26
1	0	0	9	B27	TRUE	9B27
1	0	0	9	B28	TRUE	9B28
1	0	0	9	B29	TRUE	9B29
1	0	0	9	B30	TRUE	9B30
1	0	0	9	C26	TRUE	9C26
1	0	0	9	C27	TRUE	9C27
1	0	0	9	C28	TRUE	9C28
1	0	0	9	C29	TRUE	9C29
1	0	0	9	C30	TRUE	9C30
1	0	0	9	D26	TRUE	9D26
1	0	0	9	D27	TRUE	9D27
1	0	0	9	D28	TRUE	9D28
1	0	0	9	D29	FALSE	9D29
1	0	0	9	D30	TRUE	9D30
1	0	0	9	E26	TRUE	9E26
1	0	0	9	E27	TRUE	9E27
1	0	0	9	E28	FALSE	9E28
1	0	0	9	E29	TRUE	9E29
1	0	0	9	E30	TRUE	9E30
1	1	1	9	A31	TRUE	9A31
1	1	1	9	A32	TRUE	9A32
1	1	1	9	A33	TRUE	9A33
1	1	1	9	A34	TRUE	9A34
1	1	1	9	A35	TRUE	9A35
1	1	1	9	B31	TRUE	9B31
1	1	1	9	B32	TRUE	9B32
1	1	1	9	B33	TRUE	9B33
1	1	1	9	B34	FALSE	9B34
1	1	1	9	B35	TRUE	9B35
1	1	1	9	C31	TRUE	9C31
1	1	1	9	C32	FALSE	9C32
1	1	1	9	C33	TRUE	9C33
1	1	1	9	C34	TRUE	9C34
1	1	1	9	C35	TRUE	9C35
1	1	1	9	D31	TRUE	9D31
1	1	1	9	D32	TRUE	9D32
1	1	1	9	D33	TRUE	9D33
1	1	1	9	D34	TRUE	9D34
1	1	1	9	D35	TRUE	9D35
1	1	1	9	E31	TRUE	9E31
1	1	1	9	E32	TRUE	9E32
1	1	1	9	E33	TRUE	9E33
1	1	1	9	E34	TRUE	9E34
1	1	1	9	E35	FALSE	9E35
1	1	0	9	A36	TRUE	9A36
1	1	0	9	A37	TRUE	9A37
1	1	0	9	A38	TRUE	9A38
1	1	0	9	A39	TRUE	9A39
1	1	0	9	A40	TRUE	9A40
1	1	0	9	B36	TRUE	9B36
1	1	0	9	B37	TRUE	9B37
1	1	0	9	B38	TRUE	9B38
1	1	0	9	B39	TRUE	9B39
1	1	0	9	B40	TRUE	9B40
1	1	0	9	C36	TRUE	9C36
1	1	0	9	C37	TRUE	9C37
1	1	0	9	C38	FALSE	9C38
1	1	0	9	C39	TRUE	9C39
1	1	0	9	C40	TRUE	9C40
1	1	0	9	D36	TRUE	9D36
1	1	0	9	D37	TRUE	9D37
1	1	0	9	D38	TRUE	9D38
1	1	0	9	D39	TRUE	9D39
1	1	0	9	D40	FALSE	9D40
1	1	0	9	E36	FALSE	9E36
1	1	0	9	E37	TRUE	9E37
1	1	0	9	E38	TRUE	9E38
1	1	0	9	E39	TRUE	9E39
1	1	0	9	E40	TRUE	9E40
0	0	1	10	A1	TRUE	10A1
0	0	1	10	A2	TRUE	10A2
0	0	1	10	A3	TRUE	10A3
0	0	1	10	A4	TRUE	10A4
0	0	1	10	A5	TRUE	10A5
0	0	1	10	B1	TRUE	10B1
0	0	1	10	B2	TRUE	10B2
0	0	1	10	B3	TRUE	10B3
0	0	1	10	B4	FALSE	10B4
0	0	1	10	B5	TRUE	10B5
0	0	1	10	C1	TRUE	10C1
0	0	1	10	C2	TRUE	10C2
0	0	1	10	C3	TRUE	10C3
0	0	1	10	C4	TRUE	10C4
0	0	1	10	C5	FALSE	10C5
0	0	1	10	D1	TRUE	10D1
0	0	1	10	D2	TRUE	10D2
0	0	1	10	D3	TRUE	10D3
0	0	1	10	D4	TRUE	10D4
0	0	1	10	D5	TRUE	10D5
0	0	1	10	E1	TRUE	10E1
0	0	1	10	E2	TRUE	10E2
0	0	1	10	E3	TRUE	10E3
0	0	1	10	E4	TRUE	10E4
0	0	1	10	E5	FALSE	10E5
0	0	0	10	A6	TRUE	10A6
0	0	0	10	A7	TRUE	10A7
0	0	0	10	A8	TRUE	10A8
0	0	0	10	A9	TRUE	10A9
0	0	0	10	A10	TRUE	10A10
0	0	0	10	B6	TRUE	10B6
0	0	0	10	B7	TRUE	10B7
0	0	0	10	B8	TRUE	10B8
0	0	0	10	B9	TRUE	10B9
0	0	0	10	B10	TRUE	10B10
0	0	0	10	C6	TRUE	10C6
0	0	0	10	C7	TRUE	10C7
0	0	0	10	C8	TRUE	10C8
0	0	0	10	C9	TRUE	10C9
0	0	0	10	C10	TRUE	10C10
0	0	0	10	D6	TRUE	10D6
0	0	0	10	D7	TRUE	10D7
0	0	0	10	D8	TRUE	10D8
0	0	0	10	D9	TRUE	10D9
0	0	0	10	D10	TRUE	10D10
0	0	0	10	E6	TRUE	10E6
0	0	0	10	E7	TRUE	10E7
0	0	0	10	E8	TRUE	10E8
0	0	0	10	E9	TRUE	10E9
0	0	0	10	E10	TRUE	10E10
0	1	1	10	A11	TRUE	10A11
0	1	1	10	A12	TRUE	10A12
0	1	1	10	A13	TRUE	10A13
0	1	1	10	A14	TRUE	10A14
0	1	1	10	A15	TRUE	10A15
0	1	1	10	B11	TRUE	10B11
0	1	1	10	B12	TRUE	10B12
0	1	1	10	B13	TRUE	10B13
0	1	1	10	B14	TRUE	10B14
0	1	1	10	B15	TRUE	10B15
0	1	1	10	C11	TRUE	10C11
0	1	1	10	C12	TRUE	10C12
0	1	1	10	C13	TRUE	10C13
0	1	1	10	C14	TRUE	10C14
0	1	1	10	C15	TRUE	10C15
0	1	1	10	D11	TRUE	10D11
0	1	1	10	D12	TRUE	10D12
0	1	1	10	D13	TRUE	10D13
0	1	1	10	D14	TRUE	10D14
0	1	1	10	D15	TRUE	10D15
0	1	1	10	E11	TRUE	10E11
0	1	1	10	E12	TRUE	10E12
0	1	1	10	E13	FALSE	10E13
0	1	1	10	E14	TRUE	10E14
0	1	1	10	E15	TRUE	10E15
0	1	0	10	A16	TRUE	10A16
0	1	0	10	A17	TRUE	10A17
0	1	0	10	A18	TRUE	10A18
0	1	0	10	A19	TRUE	10A19
0	1	0	10	A20	TRUE	10A20
0	1	0	10	B16	TRUE	10B16
0	1	0	10	B17	FALSE	10B17
0	1	0	10	B18	TRUE	10B18
0	1	0	10	B19	TRUE	10B19
0	1	0	10	B20	TRUE	10B20
0	1	0	10	C16	TRUE	10C16
0	1	0	10	C17	TRUE	10C17
0	1	0	10	C18	TRUE	10C18
0	1	0	10	C19	TRUE	10C19
0	1	0	10	C20	FALSE	10C20
0	1	0	10	D16	TRUE	10D16
0	1	0	10	D17	FALSE	10D17
0	1	0	10	D18	TRUE	10D18
0	1	0	10	D19	TRUE	10D19
0	1	0	10	D20	TRUE	10D20
0	1	0	10	E16	TRUE	10E16
0	1	0	10	E17	FALSE	10E17
0	1	0	10	E18	TRUE	10E18
0	1	0	10	E19	FALSE	10E19
0	1	0	10	E20	TRUE	10E20
1	0	1	10	A21	TRUE	10A21
1	0	1	10	A22	TRUE	10A22
1	0	1	10	A23	TRUE	10A23
1	0	1	10	A24	TRUE	10A24
1	0	1	10	A25	TRUE	10A25
1	0	1	10	B21	TRUE	10B21
1	0	1	10	B22	TRUE	10B22
1	0	1	10	B23	TRUE	10B23
1	0	1	10	B24	TRUE	10B24
1	0	1	10	B25	TRUE	10B25
1	0	1	10	C21	TRUE	10C21
1	0	1	10	C22	TRUE	10C22
1	0	1	10	C23	TRUE	10C23
1	0	1	10	C24	FALSE	10C24
1	0	1	10	C25	TRUE	10C25
1	0	1	10	D21	TRUE	10D21
1	0	1	10	D22	TRUE	10D22
1	0	1	10	D23	TRUE	10D23
1	0	1	10	D24	TRUE	10D24
1	0	1	10	D25	TRUE	10D25
1	0	1	10	E21	TRUE	10E21
1	0	1	10	E22	TRUE	10E22
1	0	1	10	E23	FALSE	10E23
1	0	1	10	E24	FALSE	10E24
1	0	1	10	E25	FALSE	10E25
1	0	0	10	A26	FALSE	10A26
1	0	0	10	A27	TRUE	10A27
1	0	0	10	A28	TRUE	10A28
1	0	0	10	A29	TRUE	10A29
1	0	0	10	A30	FALSE	10A30
1	0	0	10	B26	FALSE	10B26
1	0	0	10	B27	TRUE	10B27
1	0	0	10	B28	TRUE	10B28
1	0	0	10	B29	TRUE	10B29
1	0	0	10	B30	TRUE	10B30
1	0	0	10	C26	TRUE	10C26
1	0	0	10	C27	TRUE	10C27
1	0	0	10	C28	FALSE	10C28
1	0	0	10	C29	TRUE	10C29
1	0	0	10	C30	TRUE	10C30
1	0	0	10	D26	TRUE	10D26
1	0	0	10	D27	FALSE	10D27
1	0	0	10	D28	TRUE	10D28
1	0	0	10	D29	TRUE	10D29
1	0	0	10	D30	TRUE	10D30
1	0	0	10	E26	TRUE	10E26
1	0	0	10	E27	TRUE	10E27
1	0	0	10	E28	TRUE	10E28
1	0	0	10	E29	FALSE	10E29
1	0	0	10	E30	TRUE	10E30
1	1	1	10	A31	FALSE	10A31
1	1	1	10	A32	TRUE	10A32
1	1	1	10	A33	TRUE	10A33
1	1	1	10	A34	TRUE	10A34
1	1	1	10	A35	FALSE	10A35
1	1	1	10	B31	TRUE	10B31
1	1	1	10	B32	TRUE	10B32
1	1	1	10	B33	TRUE	10B33
1	1	1	10	B34	TRUE	10B34
1	1	1	10	B35	FALSE	10B35
1	1	1	10	C31	TRUE	10C31
1	1	1	10	C32	TRUE	10C32
1	1	1	10	C33	TRUE	10C33
1	1	1	10	C34	TRUE	10C34
1	1	1	10	C35	FALSE	10C35
1	1	1	10	D31	TRUE	10D31
1	1	1	10	D32	FALSE	10D32
1	1	1	10	D33	FALSE	10D33
1	1	1	10	D34	TRUE	10D34
1	1	1	10	D35	FALSE	10D35
1	1	1	10	E31	TRUE	10E31
1	1	1	10	E32	TRUE	10E32
1	1	1	10	E33	TRUE	10E33
1	1	1	10	E34	TRUE	10E34
1	1	1	10	E35	TRUE	10E35
1	1	0	10	A36	TRUE	10A36
1	1	0	10	A37	TRUE	10A37
1	1	0	10	A38	TRUE	10A38
1	1	0	10	A39	TRUE	10A39
1	1	0	10	A40	TRUE	10A40
1	1	0	10	B36	TRUE	10B36
1	1	0	10	B37	TRUE	10B37
1	1	0	10	B38	FALSE	10B38
1	1	0	10	B39	TRUE	10B39
1	1	0	10	B40	TRUE	10B40
1	1	0	10	C36	TRUE	10C36
1	1	0	10	C37	TRUE	10C37
1	1	0	10	C38	TRUE	10C38
1	1	0	10	C39	TRUE	10C39
1	1	0	10	C40	TRUE	10C40
1	1	0	10	D36	TRUE	10D36
1	1	0	10	D37	FALSE	10D37
1	1	0	10	D38	TRUE	10D38
1	1	0	10	D39	TRUE	10D39
1	1	0	10	D40	TRUE	10D40
1	1	0	10	E36	TRUE	10E36
1	1	0	10	E37	TRUE	10E37
1	1	0	10	E38	TRUE	10E38
1	1	0	10	E39	TRUE	10E39
[truncated: 1 more rows]
