# Supplementary material for: Making a Bad Situation Worse: An Invasive Species Altering the Balance of Interactions between Local Species
Source: PLoS One. 2016 Mar 24;11(3):e0152070. doi: 10.1371/journal.pone.0152070 (PMC4807039; doi:10.1371/journal.pone.0152070)
Supplement: S6 Dataset — (CSV) [file pone.0152070.s007.csv]

time	status	leu	cap	bl
39	TRUE	0	0	1
291	TRUE	0	0	1
149	TRUE	0	0	1
149	TRUE	0	0	1
149	TRUE	0	0	1
9	TRUE	0	0	1
149	TRUE	0	0	1
291	FALSE	0	0	1
291	FALSE	0	0	1
291	FALSE	0	0	1
149	TRUE	0	0	1
291	FALSE	0	0	1
291	FALSE	0	0	1
291	FALSE	0	0	1
291	FALSE	0	0	1
149	TRUE	0	0	1
291	FALSE	0	0	1
291	FALSE	0	0	1
64	TRUE	0	0	1
9	TRUE	0	0	1
291	FALSE	0	0	1
291	FALSE	0	0	1
94	TRUE	0	0	1
39	TRUE	0	0	1
291	TRUE	0	0	1
291	FALSE	0	0	1
291	FALSE	0	0	1
39	TRUE	0	0	1
39	TRUE	0	0	1
291	FALSE	0	0	1
149	TRUE	0	0	1
291	TRUE	0	0	1
39	TRUE	0	1	1
173	TRUE	0	1	1
39	TRUE	0	1	1
94	TRUE	0	1	1
94	TRUE	0	1	1
39	TRUE	0	1	1
39	TRUE	0	1	1
64	TRUE	0	1	1
291	FALSE	0	1	1
94	TRUE	0	1	1
39	TRUE	0	1	1
64	TRUE	0	1	1
64	TRUE	0	1	1
64	TRUE	0	1	1
39	TRUE	0	1	1
39	TRUE	0	1	1
94	TRUE	0	1	1
94	TRUE	0	1	1
39	TRUE	0	1	1
9	TRUE	0	1	1
291	FALSE	0	1	1
39	TRUE	0	1	1
64	TRUE	0	1	1
94	TRUE	0	1	1
64	TRUE	0	1	1
39	TRUE	0	1	1
94	TRUE	0	1	1
291	FALSE	0	1	1
291	FALSE	0	1	1
9	TRUE	0	1	1
9	TRUE	0	1	1
94	TRUE	0	1	1
9	TRUE	0	1	1
291	TRUE	0	1	1
64	TRUE	0	1	1
39	TRUE	0	1	1
9	TRUE	0	1	1
291	FALSE	0	1	1
39	TRUE	0	1	1
291	FALSE	0	1	1
149	TRUE	0	1	1
39	TRUE	1	0	1
39	TRUE	1	0	1
9	TRUE	1	0	1
9	TRUE	1	0	1
39	TRUE	1	0	1
39	TRUE	1	0	1
39	TRUE	1	0	1
39	TRUE	1	0	1
39	TRUE	1	0	1
64	TRUE	1	0	1
39	TRUE	1	0	1
39	TRUE	1	0	1
64	TRUE	1	0	1
39	TRUE	1	0	1
64	TRUE	1	0	1
64	TRUE	1	0	1
9	TRUE	1	0	1
39	TRUE	1	0	1
39	TRUE	1	0	1
39	TRUE	1	0	1
94	TRUE	1	0	1
39	TRUE	1	0	1
39	TRUE	1	0	1
39	TRUE	1	0	1
9	TRUE	1	0	1
39	TRUE	1	0	1
39	TRUE	1	0	1
39	TRUE	1	0	1
39	TRUE	1	0	1
39	TRUE	1	0	1
9	TRUE	1	0	1
9	TRUE	1	0	1
39	TRUE	1	0	1
39	TRUE	1	0	1
39	TRUE	1	0	1
39	TRUE	1	1	1
39	TRUE	1	1	1
39	TRUE	1	1	1
39	TRUE	1	1	1
39	TRUE	1	1	1
39	TRUE	1	1	1
39	TRUE	1	1	1
39	TRUE	1	1	1
39	TRUE	1	1	1
39	TRUE	1	1	1
39	TRUE	1	1	1
39	TRUE	1	1	1
39	TRUE	1	1	1
39	TRUE	1	1	1
39	TRUE	1	1	1
39	TRUE	1	1	1
39	TRUE	1	1	1
39	TRUE	1	1	1
39	TRUE	1	1	1
39	TRUE	1	1	1
39	TRUE	1	1	1
9	TRUE	1	1	1
39	TRUE	1	1	1
39	TRUE	1	1	1
39	TRUE	1	1	1
39	TRUE	1	1	1
39	TRUE	1	1	1
39	TRUE	1	1	1
9	TRUE	1	1	1
39	TRUE	1	1	1
39	TRUE	1	1	1
39	TRUE	1	1	1
39	TRUE	1	1	1
39	TRUE	1	1	1
39	TRUE	1	1	1
39	TRUE	1	1	1
39	TRUE	1	1	1
39	TRUE	1	1	1
39	TRUE	1	1	1
39	TRUE	1	1	1
39	TRUE	1	1	1
291	FALSE	0	0	2
291	FALSE	0	0	2
64	TRUE	0	0	2
291	FALSE	0	0	2
64	TRUE	0	0	2
94	TRUE	0	0	2
291	FALSE	0	0	2
291	FALSE	0	0	2
64	TRUE	0	0	2
291	FALSE	0	0	2
94	TRUE	0	0	2
291	FALSE	0	0	2
291	FALSE	0	0	2
291	FALSE	0	0	2
291	FALSE	0	0	2
64	TRUE	0	0	2
9	TRUE	0	0	2
291	FALSE	0	0	2
39	TRUE	0	0	2
9	TRUE	0	0	2
211	TRUE	0	0	2
94	TRUE	0	0	2
94	TRUE	0	0	2
291	FALSE	0	0	2
94	TRUE	0	0	2
94	TRUE	0	0	2
291	FALSE	0	0	2
291	TRUE	0	0	2
94	TRUE	0	0	2
94	TRUE	0	0	2
9	TRUE	0	0	2
291	FALSE	0	1	2
39	TRUE	0	1	2
291	FALSE	0	1	2
291	FALSE	0	1	2
39	TRUE	0	1	2
291	FALSE	0	1	2
291	FALSE	0	1	2
291	FALSE	0	1	2
291	FALSE	0	1	2
9	TRUE	0	1	2
291	FALSE	0	1	2
291	FALSE	0	1	2
291	FALSE	0	1	2
94	TRUE	0	1	2
39	TRUE	0	1	2
291	FALSE	0	1	2
291	FALSE	0	1	2
149	TRUE	0	1	2
39	TRUE	0	1	2
9	TRUE	0	1	2
291	FALSE	0	1	2
291	FALSE	0	1	2
291	FALSE	0	1	2
291	FALSE	0	1	2
291	FALSE	0	1	2
39	TRUE	0	1	2
291	FALSE	0	1	2
9	TRUE	0	1	2
94	TRUE	0	1	2
64	TRUE	1	0	2
39	TRUE	1	0	2
64	TRUE	1	0	2
64	TRUE	1	0	2
39	TRUE	1	0	2
39	TRUE	1	0	2
64	TRUE	1	0	2
64	TRUE	1	0	2
64	TRUE	1	0	2
64	TRUE	1	0	2
64	TRUE	1	0	2
39	TRUE	1	0	2
94	TRUE	1	0	2
39	TRUE	1	0	2
64	TRUE	1	0	2
64	TRUE	1	0	2
64	TRUE	1	0	2
64	TRUE	1	0	2
39	TRUE	1	0	2
39	TRUE	1	0	2
94	TRUE	1	0	2
64	TRUE	1	0	2
39	TRUE	1	0	2
39	TRUE	1	0	2
64	TRUE	1	0	2
149	TRUE	1	0	2
291	TRUE	1	0	2
39	TRUE	1	0	2
94	TRUE	1	0	2
39	TRUE	1	0	2
64	TRUE	1	0	2
39	TRUE	1	0	2
94	TRUE	1	0	2
64	TRUE	1	0	2
64	TRUE	1	0	2
94	TRUE	1	0	2
94	TRUE	1	0	2
94	TRUE	1	0	2
64	TRUE	1	0	2
64	TRUE	1	0	2
64	TRUE	1	0	2
39	TRUE	1	0	2
94	TRUE	1	0	2
64	TRUE	1	1	2
64	TRUE	1	1	2
64	TRUE	1	1	2
64	TRUE	1	1	2
64	TRUE	1	1	2
64	TRUE	1	1	2
39	TRUE	1	1	2
64	TRUE	1	1	2
94	TRUE	1	1	2
64	TRUE	1	1	2
64	TRUE	1	1	2
39	TRUE	1	1	2
94	TRUE	1	1	2
291	FALSE	1	1	2
39	TRUE	1	1	2
39	TRUE	1	1	2
94	TRUE	1	1	2
39	TRUE	1	1	2
39	TRUE	1	1	2
39	TRUE	1	1	2
64	TRUE	1	1	2
39	TRUE	1	1	2
64	TRUE	1	1	2
64	TRUE	1	1	2
64	TRUE	1	1	2
39	TRUE	1	1	2
173	TRUE	1	1	2
94	TRUE	1	1	2
39	TRUE	1	1	2
9	TRUE	1	1	2
39	TRUE	1	1	2
64	TRUE	1	1	2
94	TRUE	1	1	2
64	TRUE	1	1	2
64	TRUE	1	1	2
39	TRUE	1	1	2
39	TRUE	1	1	2
64	TRUE	1	1	2
39	TRUE	1	1	2
39	TRUE	1	1	2
291	FALSE	0	0	3
291	FALSE	0	0	3
291	TRUE	0	0	3
39	TRUE	0	0	3
94	TRUE	0	0	3
9	TRUE	0	0	3
9	TRUE	0	0	3
291	FALSE	0	0	3
291	FALSE	0	0	3
39	TRUE	0	0	3
9	TRUE	0	0	3
39	TRUE	0	0	3
291	TRUE	0	0	3
291	FALSE	0	0	3
291	TRUE	0	0	3
39	TRUE	0	0	3
291	FALSE	0	0	3
291	FALSE	0	0	3
63	TRUE	0	0	3
291	FALSE	0	0	3
9	TRUE	0	0	3
39	TRUE	0	0	3
39	TRUE	0	0	3
39	TRUE	0	0	3
9	TRUE	0	0	3
39	TRUE	0	0	3
9	TRUE	0	0	3
291	FALSE	0	0	3
291	FALSE	0	0	3
94	TRUE	0	0	3
9	TRUE	0	0	3
9	TRUE	0	1	3
291	FALSE	0	1	3
291	FALSE	0	1	3
291	FALSE	0	1	3
291	FALSE	0	1	3
291	FALSE	0	1	3
9	TRUE	0	1	3
291	FALSE	0	1	3
291	FALSE	0	1	3
94	TRUE	0	1	3
291	FALSE	0	1	3
291	FALSE	0	1	3
9	TRUE	0	1	3
291	FALSE	0	1	3
291	FALSE	0	1	3
291	TRUE	0	1	3
291	FALSE	0	1	3
291	FALSE	0	1	3
291	FALSE	0	1	3
291	TRUE	0	1	3
291	FALSE	0	1	3
291	FALSE	0	1	3
63	TRUE	0	1	3
94	TRUE	0	1	3
291	FALSE	0	1	3
291	FALSE	0	1	3
291	FALSE	0	1	3
291	FALSE	0	1	3
9	TRUE	0	1	3
39	TRUE	0	1	3
291	TRUE	0	1	3
9	TRUE	0	1	3
291	TRUE	0	1	3
291	FALSE	0	1	3
291	TRUE	0	1	3
9	TRUE	0	1	3
94	TRUE	0	1	3
291	FALSE	0	1	3
9	TRUE	0	1	3
94	TRUE	1	0	3
63	TRUE	1	0	3
63	TRUE	1	0	3
291	FALSE	1	0	3
39	TRUE	1	0	3
63	TRUE	1	0	3
211	TRUE	1	0	3
94	TRUE	1	0	3
63	TRUE	1	0	3
291	FALSE	1	0	3
63	TRUE	1	0	3
63	TRUE	1	0	3
63	TRUE	1	0	3
291	FALSE	1	0	3
9	TRUE	1	0	3
149	TRUE	1	0	3
63	TRUE	1	0	3
291	FALSE	1	0	3
291	FALSE	1	0	3
63	TRUE	1	0	3
291	TRUE	1	0	3
9	TRUE	1	0	3
291	FALSE	1	0	3
291	FALSE	1	0	3
291	TRUE	1	0	3
63	TRUE	1	0	3
211	TRUE	1	0	3
291	FALSE	1	0	3
63	TRUE	1	0	3
9	TRUE	1	0	3
9	TRUE	1	0	3
39	TRUE	1	0	3
291	TRUE	1	0	3
173	TRUE	1	0	3
94	TRUE	1	0	3
173	TRUE	1	0	3
63	TRUE	1	1	3
39	TRUE	1	1	3
63	TRUE	1	1	3
63	TRUE	1	1	3
39	TRUE	1	1	3
39	TRUE	1	1	3
149	TRUE	1	1	3
39	TRUE	1	1	3
9	TRUE	1	1	3
39	TRUE	1	1	3
63	TRUE	1	1	3
39	TRUE	1	1	3
63	TRUE	1	1	3
63	TRUE	1	1	3
63	TRUE	1	1	3
9	TRUE	1	1	3
39	TRUE	1	1	3
39	TRUE	1	1	3
291	TRUE	1	1	3
291	FALSE	1	1	3
9	TRUE	1	1	3
149	TRUE	1	1	3
63	TRUE	1	1	3
291	FALSE	1	1	3
39	TRUE	1	1	3
39	TRUE	1	1	3
94	TRUE	1	1	3
39	TRUE	1	1	3
94	TRUE	1	1	3
39	TRUE	1	1	3
63	TRUE	1	1	3
94	TRUE	1	1	3
63	TRUE	1	1	3
94	TRUE	1	1	3
291	TRUE	1	1	3
94	TRUE	1	1	3
63	TRUE	1	1	3
94	TRUE	1	1	3
94	TRUE	0	0	4
291	TRUE	0	0	4
94	TRUE	0	0	4
291	FALSE	0	0	4
291	FALSE	0	0	4
291	TRUE	0	0	4
291	FALSE	0	0	4
291	FALSE	0	0	4
291	FALSE	0	0	4
291	FALSE	0	0	4
291	FALSE	0	0	4
291	FALSE	0	0	4
291	TRUE	0	0	4
291	FALSE	0	0	4
291	TRUE	0	0	4
291	FALSE	0	0	4
39	TRUE	0	0	4
291	FALSE	0	0	4
291	FALSE	0	0	4
291	FALSE	0	0	4
291	FALSE	0	0	4
291	FALSE	0	0	4
63	TRUE	0	0	4
291	FALSE	0	0	4
291	FALSE	0	0	4
94	TRUE	0	0	4
291	FALSE	0	0	4
291	FALSE	0	0	4
291	TRUE	0	0	4
291	FALSE	0	0	4
9	TRUE	0	0	4
291	FALSE	0	0	4
9	TRUE	0	0	4
291	FALSE	0	0	4
291	FALSE	0	0	4
291	FALSE	0	0	4
39	TRUE	0	0	4
291	FALSE	0	0	4
211	TRUE	0	0	4
94	TRUE	0	1	4
149	TRUE	0	1	4
39	TRUE	0	1	4
9	TRUE	0	1	4
211	TRUE	0	1	4
39	TRUE	0	1	4
149	TRUE	0	1	4
211	TRUE	0	1	4
291	FALSE	0	1	4
211	TRUE	0	1	4
149	TRUE	0	1	4
291	FALSE	0	1	4
211	TRUE	0	1	4
94	TRUE	0	1	4
9	TRUE	0	1	4
291	FALSE	0	1	4
39	TRUE	0	1	4
94	TRUE	0	1	4
39	TRUE	0	1	4
39	TRUE	0	1	4
94	TRUE	0	1	4
94	TRUE	0	1	4
291	FALSE	0	1	4
291	FALSE	0	1	4
39	TRUE	0	1	4
63	TRUE	0	1	4
9	TRUE	0	1	4
39	TRUE	0	1	4
149	TRUE	0	1	4
291	FALSE	0	1	4
291	FALSE	0	1	4
291	TRUE	0	1	4
39	TRUE	0	1	4
211	TRUE	0	1	4
39	TRUE	0	1	4
94	TRUE	0	1	4
291	FALSE	0	1	4
94	TRUE	0	1	4
39	TRUE	0	1	4
291	FALSE	0	1	4
291	TRUE	0	1	4
39	TRUE	1	0	4
291	FALSE	1	0	4
39	TRUE	1	0	4
63	TRUE	1	0	4
94	TRUE	1	0	4
291	FALSE	1	0	4
94	TRUE	1	0	4
291	TRUE	1	0	4
9	TRUE	1	0	4
211	TRUE	1	0	4
9	TRUE	1	0	4
39	TRUE	1	0	4
173	TRUE	1	0	4
39	TRUE	1	0	4
149	TRUE	1	0	4
9	TRUE	1	0	4
9	TRUE	1	0	4
94	TRUE	1	0	4
9	TRUE	1	0	4
211	TRUE	1	0	4
9	TRUE	1	0	4
173	TRUE	1	0	4
39	TRUE	1	0	4
94	TRUE	1	0	4
291	TRUE	1	0	4
291	TRUE	1	0	4
94	TRUE	1	0	4
291	FALSE	1	0	4
94	TRUE	1	0	4
9	TRUE	1	0	4
39	TRUE	1	0	4
291	TRUE	1	0	4
291	FALSE	1	0	4
291	TRUE	1	0	4
291	FALSE	1	0	4
63	TRUE	1	0	4
291	FALSE	1	0	4
291	FALSE	1	0	4
9	TRUE	1	0	4
291	FALSE	1	0	4
39	TRUE	1	0	4
291	FALSE	1	0	4
39	TRUE	1	1	4
39	TRUE	1	1	4
63	TRUE	1	1	4
39	TRUE	1	1	4
9	TRUE	1	1	4
94	TRUE	1	1	4
63	TRUE	1	1	4
39	TRUE	1	1	4
39	TRUE	1	1	4
94	TRUE	1	1	4
9	TRUE	1	1	4
39	TRUE	1	1	4
39	TRUE	1	1	4
94	TRUE	1	1	4
63	TRUE	1	1	4
94	TRUE	1	1	4
39	TRUE	1	1	4
9	TRUE	1	1	4
39	TRUE	1	1	4
39	TRUE	1	1	4
94	TRUE	1	1	4
9	TRUE	1	1	4
39	TRUE	1	1	4
63	TRUE	1	1	4
94	TRUE	1	1	4
94	TRUE	1	1	4
63	TRUE	1	1	4
39	TRUE	1	1	4
39	TRUE	1	1	4
9	TRUE	1	1	4
94	TRUE	1	1	4
9	TRUE	1	1	4
9	TRUE	1	1	4
39	TRUE	1	1	4
63	TRUE	1	1	4
39	TRUE	1	1	4
94	TRUE	1	1	4
63	TRUE	1	1	4
63	TRUE	1	1	4
293	FALSE	0	0	5
293	FALSE	0	0	5
39	TRUE	0	0	5
293	FALSE	0	0	5
9	TRUE	0	0	5
293	FALSE	0	0	5
293	FALSE	0	0	5
9	TRUE	0	0	5
293	FALSE	0	0	5
293	FALSE	0	0	5
293	FALSE	0	0	5
9	TRUE	0	0	5
39	TRUE	0	0	5
293	FALSE	0	0	5
293	TRUE	0	0	5
293	FALSE	0	0	5
9	TRUE	0	0	5
9	TRUE	0	0	5
293	FALSE	0	0	5
293	TRUE	0	1	5
9	TRUE	0	1	5
173	TRUE	0	1	5
9	TRUE	0	1	5
293	TRUE	0	1	5
293	TRUE	0	1	5
293	TRUE	0	1	5
293	TRUE	0	1	5
293	TRUE	0	1	5
293	TRUE	0	1	5
293	TRUE	0	1	5
293	TRUE	0	1	5
293	TRUE	0	1	5
9	TRUE	0	1	5
293	FALSE	0	1	5
293	FALSE	0	1	5
173	TRUE	0	1	5
293	FALSE	0	1	5
39	TRUE	0	1	5
9	TRUE	0	1	5
94	TRUE	0	1	5
293	FALSE	0	1	5
293	FALSE	0	1	5
293	FALSE	0	1	5
293	FALSE	0	1	5
293	FALSE	0	1	5
293	FALSE	0	1	5
293	FALSE	0	1	5
94	TRUE	1	0	5
39	TRUE	1	0	5
39	TRUE	1	0	5
39	TRUE	1	0	5
149	TRUE	1	0	5
94	TRUE	1	0	5
39	TRUE	1	0	5
94	TRUE	1	0	5
94	TRUE	1	0	5
94	TRUE	1	0	5
39	TRUE	1	0	5
149	TRUE	1	0	5
94	TRUE	1	0	5
9	TRUE	1	0	5
9	TRUE	1	0	5
9	TRUE	1	0	5
39	TRUE	1	0	5
94	TRUE	1	0	5
211	TRUE	1	0	5
39	TRUE	1	0	5
63	TRUE	1	0	5
39	TRUE	1	0	5
94	TRUE	1	0	5
94	TRUE	1	0	5
9	TRUE	1	0	5
63	TRUE	1	0	5
211	TRUE	1	0	5
39	TRUE	1	0	5
9	TRUE	1	0	5
94	TRUE	1	0	5
149	TRUE	1	0	5
94	TRUE	1	0	5
39	TRUE	1	0	5
39	TRUE	1	0	5
9	TRUE	1	0	5
9	TRUE	1	0	5
211	TRUE	1	0	5
94	TRUE	1	0	5
63	TRUE	1	0	5
39	TRUE	1	0	5
211	TRUE	1	0	5
39	TRUE	1	1	5
39	TRUE	1	1	5
39	TRUE	1	1	5
39	TRUE	1	1	5
39	TRUE	1	1	5
39	TRUE	1	1	5
39	TRUE	1	1	5
39	TRUE	1	1	5
39	TRUE	1	1	5
39	TRUE	1	1	5
39	TRUE	1	1	5
39	TRUE	1	1	5
9	TRUE	1	1	5
39	TRUE	1	1	5
39	TRUE	1	1	5
9	TRUE	1	1	5
39	TRUE	1	1	5
39	TRUE	1	1	5
39	TRUE	1	1	5
9	TRUE	1	1	5
39	TRUE	1	1	5
39	TRUE	1	1	5
39	TRUE	1	1	5
39	TRUE	1	1	5
39	TRUE	1	1	5
39	TRUE	1	1	5
63	TRUE	1	1	5
39	TRUE	1	1	5
39	TRUE	1	1	5
9	TRUE	1	1	5
39	TRUE	1	1	5
39	TRUE	1	1	5
39	TRUE	1	1	5
9	TRUE	1	1	5
39	TRUE	1	1	5
293	FALSE	0	0	6
7	TRUE	0	0	6
7	TRUE	0	0	6
39	TRUE	0	0	6
63	TRUE	0	0	6
293	FALSE	0	0	6
94	TRUE	0	0	6
39	TRUE	0	0	6
293	FALSE	0	0	6
293	FALSE	0	0	6
293	FALSE	0	0	6
63	TRUE	0	0	6
7	TRUE	0	0	6
7	TRUE	0	0	6
293	FALSE	0	0	6
39	TRUE	0	0	6
94	TRUE	0	0	6
63	TRUE	0	0	6
39	TRUE	0	0	6
293	FALSE	0	0	6
293	FALSE	0	0	6
7	TRUE	0	0	6
63	TRUE	0	0	6
94	TRUE	0	0	6
293	FALSE	0	0	6
293	FALSE	0	0	6
39	TRUE	0	0	6
293	FALSE	0	0	6
293	FALSE	0	0	6
39	TRUE	0	0	6
293	FALSE	0	0	6
63	TRUE	0	0	6
39	TRUE	0	0	6
173	TRUE	0	0	6
173	TRUE	0	0	6
293	FALSE	0	0	6
39	TRUE	0	0	6
7	TRUE	0	0	6
293	FALSE	0	0	6
293	FALSE	0	0	6
293	FALSE	0	0	6
63	TRUE	0	0	6
94	TRUE	0	1	6
293	FALSE	0	1	6
63	TRUE	0	1	6
293	FALSE	0	1	6
293	FALSE	0	1	6
7	TRUE	0	1	6
293	FALSE	0	1	6
7	TRUE	0	1	6
293	FALSE	0	1	6
293	FALSE	0	1	6
94	TRUE	0	1	6
293	FALSE	0	1	6
293	TRUE	0	1	6
7	TRUE	0	1	6
293	FALSE	0	1	6
293	FALSE	0	1	6
39	TRUE	0	1	6
293	FALSE	0	1	6
293	FALSE	0	1	6
293	FALSE	0	1	6
293	FALSE	0	1	6
293	TRUE	0	1	6
39	TRUE	0	1	6
7	TRUE	0	1	6
149	TRUE	0	1	6
293	FALSE	0	1	6
63	TRUE	0	1	6
63	TRUE	0	1	6
293	FALSE	0	1	6
39	TRUE	0	1	6
7	TRUE	0	1	6
293	FALSE	0	1	6
173	TRUE	0	1	6
293	FALSE	0	1	6
39	TRUE	0	1	6
173	TRUE	0	1	6
39	TRUE	0	1	6
293	FALSE	0	1	6
293	FALSE	0	1	6
63	TRUE	0	1	6
7	TRUE	0	1	6
39	TRUE	0	1	6
293	FALSE	0	1	6
293	FALSE	0	1	6
293	FALSE	0	1	6
293	FALSE	0	1	6
7	TRUE	0	1	6
39	TRUE	1	0	6
39	TRUE	1	0	6
39	TRUE	1	0	6
39	TRUE	1	0	6
39	TRUE	1	0	6
39	TRUE	1	0	6
7	TRUE	1	0	6
94	TRUE	1	0	6
7	TRUE	1	0	6
39	TRUE	1	0	6
39	TRUE	1	0	6
7	TRUE	1	0	6
39	TRUE	1	0	6
7	TRUE	1	0	6
39	TRUE	1	0	6
39	TRUE	1	0	6
7	TRUE	1	0	6
7	TRUE	1	0	6
39	TRUE	1	0	6
39	TRUE	1	0	6
39	TRUE	1	0	6
293	FALSE	1	0	6
7	TRUE	1	0	6
39	TRUE	1	0	6
39	TRUE	1	0	6
39	TRUE	1	0	6
7	TRUE	1	0	6
39	TRUE	1	0	6
7	TRUE	1	0	6
149	TRUE	1	0	6
63	TRUE	1	0	6
211	TRUE	1	0	6
39	TRUE	1	0	6
39	TRUE	1	0	6
7	TRUE	1	0	6
293	FALSE	1	0	6
39	TRUE	1	0	6
7	TRUE	1	0	6
39	TRUE	1	0	6
7	TRUE	1	0	6
7	TRUE	1	1	6
39	TRUE	1	1	6
39	TRUE	1	1	6
7	TRUE	1	1	6
63	TRUE	1	1	6
39	TRUE	1	1	6
63	TRUE	1	1	6
7	TRUE	1	1	6
39	TRUE	1	1	6
63	TRUE	1	1	6
63	TRUE	1	1	6
63	TRUE	1	1	6
63	TRUE	1	1	6
7	TRUE	1	1	6
63	TRUE	1	1	6
7	TRUE	1	1	6
39	TRUE	1	1	6
7	TRUE	1	1	6
39	TRUE	1	1	6
7	TRUE	1	1	6
94	TRUE	1	1	6
63	TRUE	1	1	6
39	TRUE	1	1	6
63	TRUE	1	1	6
94	TRUE	1	1	6
7	TRUE	1	1	6
39	TRUE	1	1	6
94	TRUE	1	1	6
94	TRUE	1	1	6
94	TRUE	1	1	6
94	TRUE	1	1	6
63	TRUE	1	1	6
7	TRUE	1	1	6
94	TRUE	1	1	6
39	TRUE	1	1	6
94	TRUE	1	1	6
94	TRUE	1	1	6
94	TRUE	1	1	6
7	TRUE	1	1	6
7	TRUE	1	1	6
39	TRUE	1	1	6
7	TRUE	1	1	6
94	TRUE	1	1	6
94	TRUE	1	1	6
7	TRUE	0	0	7
293	FALSE	0	0	7
293	FALSE	0	0	7
39	TRUE	0	0	7
39	TRUE	0	0	7
7	TRUE	0	0	7
293	FALSE	0	1	7
293	FALSE	0	1	7
293	FALSE	0	1	7
293	FALSE	0	1	7
293	FALSE	0	1	7
293	FALSE	0	1	7
293	FALSE	0	1	7
293	FALSE	0	1	7
293	FALSE	0	1	7
293	FALSE	0	1	7
293	FALSE	0	1	7
293	FALSE	0	1	7
7	TRUE	0	1	7
293	FALSE	0	1	7
7	TRUE	0	1	7
293	FALSE	0	1	7
39	TRUE	1	0	7
149	TRUE	1	0	7
94	TRUE	1	0	7
62	TRUE	1	0	7
39	TRUE	1	0	7
62	TRUE	1	0	7
39	TRUE	1	0	7
94	TRUE	1	0	7
7	TRUE	1	0	7
7	TRUE	1	0	7
94	TRUE	1	0	7
39	TRUE	1	0	7
94	TRUE	1	0	7
7	TRUE	1	0	7
39	TRUE	1	0	7
94	TRUE	1	0	7
149	TRUE	1	0	7
211	TRUE	1	0	7
39	TRUE	1	0	7
149	TRUE	1	0	7
39	TRUE	1	0	7
39	TRUE	1	0	7
94	TRUE	1	1	7
39	TRUE	1	1	7
94	TRUE	1	1	7
7	TRUE	1	1	7
293	TRUE	1	1	7
293	TRUE	1	1	7
39	TRUE	1	1	7
149	TRUE	1	1	7
39	TRUE	1	1	7
293	FALSE	1	1	7
94	TRUE	1	1	7
94	TRUE	1	1	7
94	TRUE	1	1	7
149	TRUE	1	1	7
293	FALSE	1	1	7
39	TRUE	1	1	7
211	TRUE	1	1	7
39	TRUE	1	1	7
39	TRUE	1	1	7
39	TRUE	1	1	7
39	TRUE	1	1	7
211	TRUE	1	1	7
211	TRUE	1	1	7
39	TRUE	1	1	7
293	FALSE	1	1	7
39	TRUE	1	1	7
39	TRUE	1	1	7
39	TRUE	1	1	7
293	FALSE	1	1	7
173	TRUE	1	1	7
94	TRUE	1	1	7
39	TRUE	1	1	7
293	FALSE	1	1	7
7	TRUE	1	1	7
39	TRUE	1	1	7
293	FALSE	1	1	7
293	FALSE	1	1	7
39	TRUE	1	1	7
7	TRUE	1	1	7
293	FALSE	1	1	7
293	TRUE	1	1	7
149	TRUE	1	1	7
7	TRUE	1	1	7
293	FALSE	0	0	8
39	TRUE	0	0	8
7	TRUE	0	0	8
39	TRUE	0	0	8
293	FALSE	0	0	8
293	FALSE	0	0	8
39	TRUE	0	0	8
293	FALSE	0	0	8
293	FALSE	0	0	8
39	TRUE	0	0	8
7	TRUE	0	0	8
7	TRUE	0	0	8
39	TRUE	0	0	8
39	TRUE	0	0	8
7	TRUE	0	0	8
7	TRUE	0	0	8
7	TRUE	0	0	8
7	TRUE	0	0	8
7	TRUE	0	0	8
7	TRUE	0	0	8
293	FALSE	0	0	8
293	FALSE	0	0	8
7	TRUE	0	0	8
7	TRUE	0	0	8
7	TRUE	0	0	8
293	FALSE	0	0	8
293	FALSE	0	1	8
293	FALSE	0	1	8
293	FALSE	0	1	8
293	FALSE	0	1	8
293	FALSE	0	1	8
293	FALSE	0	1	8
293	FALSE	0	1	8
293	FALSE	0	1	8
293	FALSE	0	1	8
39	TRUE	0	1	8
293	FALSE	0	1	8
293	FALSE	0	1	8
293	FALSE	0	1	8
293	FALSE	0	1	8
293	TRUE	0	1	8
293	FALSE	0	1	8
293	FALSE	0	1	8
7	TRUE	0	1	8
293	FALSE	0	1	8
7	TRUE	0	1	8
293	FALSE	0	1	8
293	FALSE	0	1	8
293	FALSE	0	1	8
293	FALSE	0	1	8
94	TRUE	0	1	8
293	FALSE	0	1	8
293	FALSE	0	1	8
293	FALSE	0	1	8
293	FALSE	0	1	8
39	TRUE	0	1	8
293	FALSE	0	1	8
293	FALSE	0	1	8
94	TRUE	0	1	8
293	FALSE	0	1	8
293	FALSE	0	1	8
94	TRUE	0	1	8
94	TRUE	0	1	8
94	TRUE	0	1	8
39	TRUE	1	0	8
94	TRUE	1	0	8
39	TRUE	1	0	8
293	TRUE	1	0	8
39	TRUE	1	0	8
293	FALSE	1	0	8
293	TRUE	1	0	8
39	TRUE	1	0	8
94	TRUE	1	0	8
94	TRUE	1	0	8
62	TRUE	1	0	8
39	TRUE	1	0	8
94	TRUE	1	0	8
94	TRUE	1	0	8
94	TRUE	1	0	8
94	TRUE	1	0	8
39	TRUE	1	0	8
39	TRUE	1	0	8
39	TRUE	1	0	8
94	TRUE	1	0	8
39	TRUE	1	0	8
293	TRUE	1	0	8
7	TRUE	1	0	8
173	TRUE	1	0	8
7	TRUE	1	0	8
173	TRUE	1	0	8
39	TRUE	1	0	8
39	TRUE	1	0	8
62	TRUE	1	0	8
293	FALSE	1	0	8
39	TRUE	1	0	8
39	TRUE	1	0	8
94	TRUE	1	0	8
39	TRUE	1	0	8
293	FALSE	1	0	8
293	FALSE	1	0	8
293	FALSE	1	0	8
293	TRUE	1	0	8
39	TRUE	1	0	8
94	TRUE	1	0	8
94	TRUE	1	0	8
293	TRUE	1	0	8
39	TRUE	1	1	8
62	TRUE	1	1	8
7	TRUE	1	1	8
39	TRUE	1	1	8
39	TRUE	1	1	8
39	TRUE	1	1	8
39	TRUE	1	1	8
39	TRUE	1	1	8
39	TRUE	1	1	8
39	TRUE	1	1	8
39	TRUE	1	1	8
39	TRUE	1	1	8
39	TRUE	1	1	8
39	TRUE	1	1	8
39	TRUE	1	1	8
39	TRUE	1	1	8
39	TRUE	1	1	8
39	TRUE	1	1	8
39	TRUE	1	1	8
39	TRUE	1	1	8
39	TRUE	1	1	8
39	TRUE	1	1	8
39	TRUE	1	1	8
39	TRUE	1	1	8
39	TRUE	1	1	8
39	TRUE	1	1	8
39	TRUE	1	1	8
39	TRUE	1	1	8
39	TRUE	1	1	8
39	TRUE	1	1	8
39	TRUE	1	1	8
39	TRUE	1	1	8
62	TRUE	1	1	8
39	TRUE	1	1	8
293	FALSE	0	0	9
293	FALSE	0	0	9
293	FALSE	0	0	9
293	FALSE	0	0	9
293	FALSE	0	0	9
39	TRUE	0	0	9
293	FALSE	0	0	9
293	FALSE	0	0	9
293	FALSE	0	0	9
293	FALSE	0	0	9
293	FALSE	0	0	9
293	FALSE	0	0	9
39	TRUE	0	0	9
293	FALSE	0	0	9
293	FALSE	0	0	9
293	FALSE	0	0	9
293	FALSE	0	0	9
39	TRUE	0	0	9
293	FALSE	0	0	9
293	FALSE	0	0	9
293	FALSE	0	0	9
293	FALSE	0	0	9
293	FALSE	0	0	9
293	FALSE	0	0	9
293	FALSE	0	0	9
293	FALSE	0	0	9
293	FALSE	0	0	9
293	FALSE	0	0	9
293	FALSE	0	0	9
293	FALSE	0	0	9
293	FALSE	0	0	9
293	FALSE	0	0	9
293	FALSE	0	0	9
293	FALSE	0	0	9
293	FALSE	0	0	9
39	TRUE	0	0	9
293	FALSE	0	0	9
293	FALSE	0	0	9
293	FALSE	0	0	9
293	FALSE	0	0	9
293	FALSE	0	0	9
293	FALSE	0	0	9
293	FALSE	0	0	9
293	FALSE	0	1	9
293	FALSE	0	1	9
293	FALSE	0	1	9
293	FALSE	0	1	9
293	FALSE	0	1	9
293	FALSE	0	1	9
7	TRUE	0	1	9
149	TRUE	0	1	9
293	FALSE	0	1	9
62	TRUE	0	1	9
293	FALSE	0	1	9
293	FALSE	0	1	9
149	TRUE	0	1	9
293	FALSE	0	1	9
293	FALSE	0	1	9
293	FALSE	0	1	9
293	FALSE	0	1	9
94	TRUE	0	1	9
173	TRUE	0	1	9
39	TRUE	0	1	9
7	TRUE	0	1	9
293	FALSE	0	1	9
293	FALSE	0	1	9
293	FALSE	0	1	9
293	FALSE	0	1	9
293	FALSE	0	1	9
293	FALSE	0	1	9
173	TRUE	0	1	9
293	FALSE	0	1	9
293	FALSE	0	1	9
293	FALSE	0	1	9
173	TRUE	0	1	9
7	TRUE	0	1	9
293	FALSE	0	1	9
293	FALSE	0	1	9
293	FALSE	0	1	9
39	TRUE	0	1	9
39	TRUE	0	1	9
293	FALSE	0	1	9
7	TRUE	0	1	9
293	FALSE	0	1	9
39	TRUE	1	0	9
39	TRUE	1	0	9
7	TRUE	1	0	9
39	TRUE	1	0	9
293	TRUE	1	0	9
293	FALSE	1	0	9
293	TRUE	1	0	9
293	FALSE	1	0	9
293	FALSE	1	0	9
94	TRUE	1	0	9
39	TRUE	1	0	9
293	FALSE	1	0	9
293	TRUE	1	0	9
173	TRUE	1	0	9
39	TRUE	1	0	9
39	TRUE	1	0	9
62	TRUE	1	0	9
62	TRUE	1	0	9
62	TRUE	1	0	9
39	TRUE	1	0	9
94	TRUE	1	0	9
293	TRUE	1	0	9
62	TRUE	1	0	9
39	TRUE	1	0	9
39	TRUE	1	0	9
293	FALSE	1	0	9
293	FALSE	1	0	9
293	TRUE	1	0	9
173	TRUE	1	0	9
39	TRUE	1	0	9
293	FALSE	1	0	9
293	TRUE	1	0	9
39	TRUE	1	0	9
39	TRUE	1	0	9
39	TRUE	1	0	9
293	TRUE	1	0	9
62	TRUE	1	0	9
39	TRUE	1	0	9
62	TRUE	1	0	9
39	TRUE	1	0	9
39	TRUE	1	0	9
62	TRUE	1	0	9
149	TRUE	1	1	9
39	TRUE	1	1	9
149	TRUE	1	1	9
293	TRUE	1	1	9
39	TRUE	1	1	9
149	TRUE	1	1	9
39	TRUE	1	1	9
94	TRUE	1	1	9
94	TRUE	1	1	9
94	TRUE	1	1	9
293	TRUE	1	1	9
94	TRUE	1	1	9
39	TRUE	1	1	9
62	TRUE	1	1	9
149	TRUE	1	1	9
149	TRUE	1	1	9
39	TRUE	1	1	9
39	TRUE	1	1	9
7	TRUE	1	1	9
39	TRUE	1	1	9
39	TRUE	1	1	9
62	TRUE	1	1	9
94	TRUE	1	1	9
62	TRUE	1	1	9
293	TRUE	1	1	9
39	TRUE	1	1	9
39	TRUE	1	1	9
293	TRUE	1	1	9
149	TRUE	1	1	9
7	TRUE	1	1	9
293	TRUE	1	1	9
39	TRUE	1	1	9
39	TRUE	1	1	9
39	TRUE	1	1	9
39	TRUE	1	1	9
39	TRUE	1	1	9
39	TRUE	1	1	9
62	TRUE	1	1	9
62	TRUE	1	1	9
149	TRUE	1	1	9
39	TRUE	1	1	9
7	TRUE	1	1	9
39	TRUE	1	1	9
94	TRUE	1	1	9
293	FALSE	0	0	10
293	FALSE	0	0	10
293	FALSE	0	0	10
293	FALSE	0	0	10
39	TRUE	0	0	10
293	FALSE	0	0	10
39	TRUE	0	0	10
293	FALSE	0	0	10
94	TRUE	0	0	10
149	TRUE	0	0	10
293	FALSE	0	0	10
293	FALSE	0	0	10
293	FALSE	0	0	10
293	FALSE	0	0	10
293	FALSE	0	0	10
293	FALSE	0	0	10
293	FALSE	0	0	10
293	FALSE	0	0	10
293	FALSE	0	0	10
293	FALSE	0	0	10
293	FALSE	0	0	10
293	FALSE	0	0	10
293	FALSE	0	0	10
293	FALSE	0	0	10
293	FALSE	0	0	10
293	FALSE	0	0	10
293	FALSE	0	0	10
39	TRUE	0	0	10
39	TRUE	0	0	10
293	FALSE	0	0	10
7	TRUE	0	0	10
39	TRUE	0	0	10
293	FALSE	0	0	10
293	FALSE	0	0	10
293	FALSE	0	0	10
293	FALSE	0	0	10
293	FALSE	0	0	10
293	FALSE	0	0	10
293	FALSE	0	0	10
293	FALSE	0	0	10
94	TRUE	0	0	10
293	FALSE	0	0	10
293	FALSE	0	0	10
293	FALSE	0	0	10
293	FALSE	0	0	10
39	TRUE	0	0	10
39	TRUE	0	0	10
293	FALSE	0	1	10
293	FALSE	0	1	10
39	TRUE	0	1	10
293	FALSE	0	1	10
39	TRUE	0	1	10
293	FALSE	0	1	10
293	FALSE	0	1	10
293	FALSE	0	1	10
94	TRUE	0	1	10
293	FALSE	0	1	10
293	FALSE	0	1	10
293	FALSE	0	1	10
293	FALSE	0	1	10
293	FALSE	0	1	10
39	TRUE	0	1	10
293	FALSE	0	1	10
293	FALSE	0	1	10
293	FALSE	0	1	10
39	TRUE	0	1	10
94	TRUE	0	1	10
293	FALSE	0	1	10
293	FALSE	0	1	10
293	FALSE	0	1	10
293	FALSE	0	1	10
293	FALSE	0	1	10
293	FALSE	0	1	10
293	FALSE	0	1	10
293	FALSE	0	1	10
293	FALSE	0	1	10
293	FALSE	0	1	10
7	TRUE	0	1	10
293	FALSE	0	1	10
7	TRUE	0	1	10
293	FALSE	0	1	10
293	FALSE	0	1	10
39	TRUE	0	1	10
293	FALSE	0	1	10
39	TRUE	0	1	10
293	FALSE	0	1	10
293	FALSE	0	1	10
293	FALSE	0	1	10
293	FALSE	0	1	10
293	FALSE	0	1	10
39	TRUE	0	1	10
293	FALSE	1	0	10
7	TRUE	1	0	10
293	FALSE	1	0	10
293	FALSE	1	0	10
39	TRUE	1	0	10
293	FALSE	1	0	10
293	FALSE	1	0	10
293	FALSE	1	0	10
293	FALSE	1	0	10
293	TRUE	1	0	10
39	TRUE	1	0	10
293	FALSE	1	0	10
293	FALSE	1	0	10
293	TRUE	1	0	10
39	TRUE	1	0	10
149	TRUE	1	0	10
39	TRUE	1	0	10
293	FALSE	1	0	10
293	TRUE	1	0	10
39	TRUE	1	0	10
39	TRUE	1	0	10
62	TRUE	1	0	10
39	TRUE	1	0	10
293	TRUE	1	0	10
39	TRUE	1	0	10
7	TRUE	1	0	10
39	TRUE	1	0	10
39	TRUE	1	0	10
293	FALSE	1	0	10
39	TRUE	1	0	10
293	TRUE	1	0	10
39	TRUE	1	0	10
293	TRUE	1	0	10
39	TRUE	1	0	10
39	TRUE	1	0	10
94	TRUE	1	0	10
293	TRUE	1	0	10
39	TRUE	1	0	10
149	TRUE	1	0	10
293	TRUE	1	0	10
39	TRUE	1	0	10
62	TRUE	1	0	10
39	TRUE	1	1	10
39	TRUE	1	1	10
7	TRUE	1	1	10
39	TRUE	1	1	10
39	TRUE	1	1	10
39	TRUE	1	1	10
39	TRUE	1	1	10
39	TRUE	1	1	10
94	TRUE	1	1	10
94	TRUE	1	1	10
39	TRUE	1	1	10
293	TRUE	1	1	10
39	TRUE	1	1	10
39	TRUE	1	1	10
39	TRUE	1	1	10
39	TRUE	1	1	10
7	TRUE	1	1	10
39	TRUE	1	1	10
149	TRUE	1	1	10
39	TRUE	1	1	10
94	TRUE	1	1	10
39	TRUE	1	1	10
39	TRUE	1	1	10
39	TRUE	1	1	10
7	TRUE	1	1	10
39	TRUE	1	1	10
39	TRUE	1	1	10
39	TRUE	1	1	10
39	TRUE	1	1	10
39	TRUE	1	1	10
7	TRUE	1	1	10
39	TRUE	1	1	10
7	TRUE	1	1	10
62	TRUE	1	1	10
7	TRUE	1	1	10
39	TRUE	1	1	10
39	TRUE	1	1	10
39	TRUE	1	1	10
39	TRUE	1	1	10
39	TRUE	1	1	10
39	TRUE	1	1	10
39	TRUE	1	1	10
39	TRUE	1	1	10
