# Supplementary material for: Making a Bad Situation Worse: An Invasive Species Altering the Balance of Interactions between Local Species
Source: PLoS One. 2016 Mar 24;11(3):e0152070. doi: 10.1371/journal.pone.0152070 (PMC4807039; doi:10.1371/journal.pone.0152070)
Supplement: S7 Dataset — (CSV) [file pone.0152070.s008.csv]

par	leu	cap	bl	id	h	das
SLSC	0	0	1	1A3	56	9.6
SLSC	0	0	1	1C1	31	8.4
SLSC	0	0	1	1C2	54	10.8
SLSC	0	0	1	1C4	32	7.1
SLSC	0	0	1	1D1	48	6.1
SLSC	0	0	1	1D2	44	4.5
SLSC	0	0	1	1D3	34	5.1
SLSC	0	0	1	1D4	39.5	0.9
SLSC	0	0	1	1D5	41.5	9.1
SLSC	0	0	1	1.00E+04	38.5	13.2
SLSC	0	0	1	1.00E+05	48	9.1
SLSC	0	0	1	1B6	34	6.8
SLSC	0	0	1	1B7	27	6.7
SLSC	0	0	1	1C7	23	6
SLSC	0	0	1	1C9	42	5.6
SLSC	0	0	1	1E6	49	7.8
SLCC	0	1	1	1A12	28	2.2
SLCC	0	1	1	1C12	28	3.2
SLCC	0	1	1	1A17	43	4.8
SLCC	0	1	1	1C16	31	3.2
SLCC	0	1	1	1C17	29	2.9
SLCC	0	1	1	1.00E+16	36	5.3
SLCC	0	1	1	1.00E+19	30	6.1
SLSC	0	0	2	2A1	45.5	5.7
SLSC	0	0	2	2A2	44	7.9
SLSC	0	0	2	2B2	44	8.4
SLSC	0	0	2	2B5	32	5.3
SLSC	0	0	2	2C5	32	6.8
SLSC	0	0	2	2D3	27	5.3
SLSC	0	0	2	2.00E+02	31	3.5
SLSC	0	0	2	2.00E+03	49	8.5
SLSC	0	0	2	2.00E+05	31	7.5
SLSC	0	0	2	2A6	28	7.8
SLSC	0	0	2	2B7	27	5.9
SLSC	0	0	2	2C9	25.5	2.7
SLSC	0	0	2	2D10	13	2.1
SLCC	0	1	2	2A14	28	4.7
SLCC	0	1	2	2B13	22	5
SLCC	0	1	2	2B14	35	4.9
SLCC	0	1	2	2C11	116	17.4
SLCC	0	1	2	2C12	76	12.5
SLCC	0	1	2	2C13	50	6.9
SLCC	0	1	2	2C14	37	5.9
SLCC	0	1	2	2D14	33	6.4
SLCC	0	1	2	2.00E+11	58	9.4
SLCC	0	1	2	2.00E+12	66	7.5
SLCC	0	1	2	2A16	36	4.6
SLCC	0	1	2	2A17	48	8.3
SLCC	0	1	2	2B19	30	6.6
SLCC	0	1	2	2B20	40	6.3
SLCC	0	1	2	2C16	24	10.3
SLCC	0	1	2	2D19	80	9.5
SLCC	0	1	2	2D20	66	10.2
SLCC	0	1	2	2.00E+16	34	12.1
SLCC	0	1	2	2.00E+20	34	7.3
CLCC	1	1	2	2D33	20	4.1
SLSC	0	0	3	3A1	56	8.8
SLSC	0	0	3	3A2	34	8.2
SLSC	0	0	3	3C4	44.5	7.9
SLSC	0	0	3	3C5	45	9.2
SLSC	0	0	3	3.00E+01	105	20.8
SLSC	0	0	3	3.00E+05	51	11.5
SLSC	0	0	3	3A6	31	9.9
SLSC	0	0	3	3A9	34	6.5
SLSC	0	0	3	3D6	37	7.7
SLSC	0	0	3	3.00E+06	41	9.4
SLCC	0	1	3	3A12	68	10.8
SLCC	0	1	3	3A13	55	11.5
SLCC	0	1	3	3A14	36	9.2
SLCC	0	1	3	3A15	61	11.9
SLCC	0	1	3	3B12	62	10.8
SLCC	0	1	3	3B14	59	12.8
SLCC	0	1	3	3B15	33	7.9
SLCC	0	1	3	3C14	37	7.6
SLCC	0	1	3	3D13	68	11.8
SLCC	0	1	3	3D15	29	4.6
SLCC	0	1	3	3.00E+11	75	16.9
SLCC	0	1	3	3.00E+13	67	14.9
SLCC	0	1	3	3.00E+15	67	12.3
SLCC	0	1	3	3A16	38	10.1
SLCC	0	1	3	3A18	23	2.9
SLCC	0	1	3	3A19	31	5.6
SLCC	0	1	3	3B18	26	5.2
SLCC	0	1	3	3B19	23	4.1
SLCC	0	1	3	3B20	35	9.1
SLCC	0	1	3	3C17	33	5.9
SLCC	0	1	3	3D19	28	4.1
SLCC	0	1	3	3.00E+19	35	5.2
CLSC	1	0	3	3A24	28	4.5
CLSC	1	0	3	3C21	33	6.5
CLSC	1	0	3	3D21	26	2.5
CLSC	1	0	3	3.00E+23	31	5.6
CLSC	1	0	3	3.00E+24	35	4
CLSC	1	0	3	3A30	37	4.7
CLSC	1	0	3	3B26	37	5.8
CLSC	1	0	3	3B30	34	4.2
CLCC	1	1	3	3A37	19	4.3
CLCC	1	1	3	3B37	24	2.9
SLSC	0	0	4	4B1	33	9.2
SLSC	0	0	4	4B2	42	9.2
SLSC	0	0	4	4B5	30	8.4
SLSC	0	0	4	4C1	49	14.5
SLSC	0	0	4	4C2	40	7.6
SLSC	0	0	4	4C5	38	13.8
SLSC	0	0	4	4D1	45	7.6
SLSC	0	0	4	4D2	30	7.3
SLSC	0	0	4	4D4	26	6.3
SLSC	0	0	4	4.00E+02	40	12.2
SLSC	0	0	4	4.00E+04	42	8.5
SLSC	0	0	4	4.00E+05	36	8.7
SLSC	0	0	4	4A6	35	9
SLSC	0	0	4	4A7	40	7.9
SLSC	0	0	4	4A8	17	3.4
SLSC	0	0	4	4A10	49	13.4
SLSC	0	0	4	4B6	34	12.1
SLSC	0	0	4	4B9	18	8.2
SLSC	0	0	4	4B10	43	10.9
SLSC	0	0	4	4C7	67	16.2
SLSC	0	0	4	4C9	23	3.2
SLSC	0	0	4	4D7	35	8.4
SLSC	0	0	4	4D8	61	13.7
SLSC	0	0	4	4D10	42	11.4
SLSC	0	0	4	4.00E+08	16	3.3
SLCC	0	1	4	4C15	24	5.2
SLCC	0	1	4	4D13	36	7.5
SLCC	0	1	4	4.00E+13	23	5.2
SLCC	0	1	4	4B16	38	5.3
SLCC	0	1	4	4B17	41	11.8
SLCC	0	1	4	4C18	33	7.4
SLCC	0	1	4	4C19	26	6.8
SLCC	0	1	4	4D20	44	10.8
SLCC	0	1	4	4.00E+19	40	7.9
CLSC	1	0	4	4A22	27	4.2
CLSC	1	0	4	4B21	28	3.9
CLSC	1	0	4	4B27	30	3.7
CLSC	1	0	4	4C29	16	4.5
CLSC	1	0	4	4D27	32	3.3
CLSC	1	0	4	4D29	28	5.4
CLSC	1	0	4	4D30	30	6.4
CLSC	1	0	4	4.00E+27	33	6.1
CLSC	1	0	4	4.00E+30	28	3.4
SLSC	0	0	5	5A2	31	9.8
SLSC	0	0	5	5A4	43	15.9
SLSC	0	0	5	5B1	26	7.3
SLSC	0	0	5	5C4	26	7.4
SLSC	0	0	5	5D1	28	6.2
SLSC	0	0	5	5D3	21	5.5
SLSC	0	0	5	5D5	42	13.2
SLSC	0	0	5	5.00E+01	37	10.4
SLSC	0	0	5	5A10	25	10.6
SLSC	0	0	5	5C6	51	12.7
SLSC	0	0	5	5D6	45	13.7
SLCC	0	1	5	5A19	40	8.2
SLCC	0	1	5	5B16	31	10.7
SLCC	0	1	5	5B19	20	9.6
SLCC	0	1	5	5D17	45	16.3
SLCC	0	1	5	5D18	26	4.7
SLCC	0	1	5	5D19	22	5.2
SLCC	0	1	5	5D20	55	12.8
SLCC	0	1	5	5.00E+17	43	8.2
SLCC	0	1	5	5.00E+18	55	11.1
SLCC	0	1	5	5.00E+20	22	2.3
SLSC	0	0	6	6A1	36	13.8
SLSC	0	0	6	6B1	30	4.1
SLSC	0	0	6	6B4	54	15
SLSC	0	0	6	6B5	37	12.2
SLSC	0	0	6	6C1	48	12.7
SLSC	0	0	6	6D1	48	14.6
SLSC	0	0	6	6.00E+01	42	16.5
SLSC	0	0	6	6.00E+02	29	7.4
SLSC	0	0	6	6A7	27	11.6
SLSC	0	0	6	6A8	46	19.4
SLSC	0	0	6	6B8	31	12.6
SLSC	0	0	6	6B9	26	11.9
SLSC	0	0	6	6C6	27	9.1
SLSC	0	0	6	6D7	38	18.5
SLSC	0	0	6	6.00E+06	26	7.1
SLSC	0	0	6	6.00E+07	28	7.9
SLSC	0	0	6	6.00E+09	28	6.9
SLCC	0	1	6	6A13	42	7.8
SLCC	0	1	6	6A15	24	4
SLCC	0	1	6	6B11	25	4.6
SLCC	0	1	6	6B13	41	7.9
SLCC	0	1	6	6B15	39	7.2
SLCC	0	1	6	6C11	31	8.1
SLCC	0	1	6	6C13	29	6
SLCC	0	1	6	6D11	27	5.9
SLCC	0	1	6	6D12	38	6.5
SLCC	0	1	6	6D14	32	9
SLCC	0	1	6	6D15	48	13.3
SLCC	0	1	6	6.00E+11	35	7.3
SLCC	0	1	6	6.00E+12	35	6.8
SLCC	0	1	6	6A17	26	6.2
SLCC	0	1	6	6B16	25	7.1
SLCC	0	1	6	6B19	20	3.9
SLCC	0	1	6	6C16	29	7.7
SLCC	0	1	6	6C20	42	11.9
SLCC	0	1	6	6D16	31	6.9
SLCC	0	1	6	6D20	29	5.5
SLCC	0	1	6	6.00E+16	37	14.4
SLCC	0	1	6	6.00E+18	19	4.5
SLCC	0	1	6	6.00E+19	35	8.7
CLSC	1	0	6	6A26	20	3.9
CLSC	1	0	6	6D28	28	3.8
SLSC	0	0	7	7D3	56	16.5
SLSC	0	0	7	7D4	40	25.2
SLSC	0	0	7	7.00E+03	23	8.1
SLCC	0	1	7	7A11	40	10.7
SLCC	0	1	7	7A12	24	8.5
SLCC	0	1	7	7A13	33	10.1
SLCC	0	1	7	7A14	23	6.6
SLCC	0	1	7	7B11	32	8.1
SLCC	0	1	7	7B12	28	9.5
SLCC	0	1	7	7C11	33	7.6
SLCC	0	1	7	7D11	28	9.5
SLCC	0	1	7	7D15	17	4.1
SLCC	0	1	7	7.00E+11	26	6.1
SLCC	0	1	7	7.00E+12	21	5.7
SLCC	0	1	7	7B18	21	7.5
SLCC	0	1	7	7D16	29	9.3
SLCC	0	1	7	7.00E+17	31	8.3
CLCC	1	1	7	7D31	24	3.4
CLCC	1	1	7	7.00E+31	23	3.5
CLCC	1	1	7	7B36	23	2.8
CLCC	1	1	7	7B40	20	3
CLCC	1	1	7	7C39	20	2.3
CLCC	1	1	7	7D37	27	2
CLCC	1	1	7	7D38	22	2.8
SLSC	0	0	8	8A1	46	14.5
SLSC	0	0	8	8C4	23	7.6
SLSC	0	0	8	8C5	32	14.8
SLSC	0	0	8	8D2	34	15.2
SLSC	0	0	8	8D3	37	12.3
SLSC	0	0	8	8D9	21	13.2
SLSC	0	0	8	8D10	44	12.5
SLSC	0	0	8	8.00E+10	40	14
SLCC	0	1	8	8A11	34	2.3
SLCC	0	1	8	8A12	28	17.9
SLCC	0	1	8	8A14	25	5.9
SLCC	0	1	8	8B11	47	18.1
SLCC	0	1	8	8B12	53	18
SLCC	0	1	8	8B13	40	14.4
SLCC	0	1	8	8B14	23	5.4
SLCC	0	1	8	8C11	48	12.1
SLCC	0	1	8	8C12	28	6.8
SLCC	0	1	8	8D12	33	13.5
SLCC	0	1	8	8D14	36	11.9
SLCC	0	1	8	8.00E+11	57	18.3
SLCC	0	1	8	8.00E+12	28	6.3
SLCC	0	1	8	8.00E+14	29	14.5
SLCC	0	1	8	8.00E+15	28	5.3
SLCC	0	1	8	8A17	21	4.3
SLCC	0	1	8	8A20	34	7.3
SLCC	0	1	8	8B16	37	12.3
SLCC	0	1	8	8B17	20	10.1
SLCC	0	1	8	8B18	26	8.2
SLCC	0	1	8	8C16	43	10.9
SLCC	0	1	8	8C17	38	12.5
SLCC	0	1	8	8C18	18	5
SLCC	0	1	8	8C19	24	10
SLCC	0	1	8	8D17	24	4.2
SLCC	0	1	8	8D19	23	6.3
SLCC	0	1	8	8.00E+16	18	9
SLCC	0	1	8	8.00E+17	38	5.7
CLSC	1	0	8	8B24	23	3.3
CLSC	1	0	8	8C27	23	3.9
CLSC	1	0	8	8D27	22	6.3
CLSC	1	0	8	8D28	22	3.9
CLSC	1	0	8	8D29	20	4.7
SLSC	0	0	9	9A1	31	5.1
SLSC	0	0	9	9A2	49	14
SLSC	0	0	9	9A3	40	6
SLSC	0	0	9	9A4	39	10.9
SLSC	0	0	9	9A5	42	11
SLSC	0	0	9	9B2	27	3.2
SLSC	0	0	9	9B3	45	10
SLSC	0	0	9	9B4	40	8.8
SLSC	0	0	9	9B5	43	14.1
SLSC	0	0	9	9C2	49	10.6
SLSC	0	0	9	9C4	50	11.4
SLSC	0	0	9	9D1	55	13
SLSC	0	0	9	9D2	34	6.3
SLSC	0	0	9	9D3	30	5.3
SLSC	0	0	9	9D4	30	5
SLSC	0	0	9	9.00E+02	28	4.7
SLSC	0	0	9	9.00E+03	64	15.7
SLSC	0	0	9	9.00E+05	59	13.7
SLSC	0	0	9	9A7	25	12.9
SLSC	0	0	9	9A8	43	8.9
SLSC	0	0	9	9A9	49	8.1
SLSC	0	0	9	9B6	65	18.6
SLSC	0	0	9	9B7	37	5.8
SLSC	0	0	9	9B8	54	12.2
SLSC	0	0	9	9B9	27	8.2
SLSC	0	0	9	9B10	35	7.1
SLSC	0	0	9	9C6	57	11.6
SLSC	0	0	9	9C7	39	6.9
SLSC	0	0	9	9C8	43	11.1
SLSC	0	0	9	9C10	40	7.8
SLSC	0	0	9	9D6	53	13.1
SLSC	0	0	9	9D7	64	14
SLSC	0	0	9	9D9	39	8.5
SLSC	0	0	9	9D10	41	15.2
SLSC	0	0	9	9.00E+06	59	13.5
SLSC	0	0	9	9.00E+07	60	11.7
SLSC	0	0	9	9.00E+08	55	12.8
SLSC	0	0	9	9.00E+09	42	7.3
SLSC	0	0	9	9.00E+10	33	9.4
SLCC	0	1	9	9A11	29	6.4
SLCC	0	1	9	9A12	24	8
SLCC	0	1	9	9A14	33	4.5
SLCC	0	1	9	9A15	60	13.6
SLCC	0	1	9	9B12	17	5.7
SLCC	0	1	9	9B13	42	10.6
SLCC	0	1	9	9C12	29	7.4
SLCC	0	1	9	9C15	51	9.1
SLCC	0	1	9	9D11	53	10.2
SLCC	0	1	9	9D13	34	4.9
SLCC	0	1	9	9D14	43	6
SLCC	0	1	9	9D15	36	8.6
SLCC	0	1	9	9.00E+11	40	7.3
SLCC	0	1	9	9A17	26	9.8
SLCC	0	1	9	9A18	40	7.2
SLCC	0	1	9	9A19	38	6.7
SLCC	0	1	9	9A20	30	6
SLCC	0	1	9	9B16	27	6
SLCC	0	1	9	9B18	26	4.3
SLCC	0	1	9	9B20	31	7
SLCC	0	1	9	9C16	31	6.4
SLCC	0	1	9	9C18	32	7.9
SLCC	0	1	9	9D16	33	7.5
SLCC	0	1	9	9D17	28	7.9
SLCC	0	1	9	9D18	34	9.7
SLCC	0	1	9	9.00E+17	30	3.5
SLCC	0	1	9	9.00E+20	31	7.2
CLSC	1	0	9	9B21	30	7.1
CLSC	1	0	9	9B24	24	5
CLSC	1	0	9	9B25	26	3.1
CLSC	1	0	9	9C24	25	5.7
CLSC	1	0	9	9B27	33	4.4
CLSC	1	0	9	9B28	27	3.4
CLSC	1	0	9	9C27	29	1.6
SLSC	0	0	10	10A1	32	6.6
SLSC	0	0	10	10A2	49	9.1
SLSC	0	0	10	10A3	43	13.7
SLSC	0	0	10	10A4	47	6.7
SLSC	0	0	10	10B1	63	14.3
SLSC	0	0	10	10B3	22	1.3
SLSC	0	0	10	10C2	48	14.9
SLSC	0	0	10	10C3	54	16
SLSC	0	0	10	10C4	51	9.1
SLSC	0	0	10	10D1	61	13.7
SLSC	0	0	10	10D2	31	7.1
SLSC	0	0	10	10D3	62	13.6
SLSC	0	0	10	10D4	63	15.4
SLSC	0	0	10	10D5	51	12.9
SLSC	0	0	10	1.00E+02	20	2.9
SLSC	0	0	10	1.00E+03	32	8.2
SLSC	0	0	10	1.00E+04	28	2.7
SLSC	0	0	10	10A6	57	13.4
SLSC	0	0	10	10A7	46	9.8
SLSC	0	0	10	10A8	51	10
SLSC	0	0	10	10A9	56	9.2
SLSC	0	0	10	10A10	57	14.3
SLSC	0	0	10	10B8	51	9.4
SLSC	0	0	10	10C6	46	8
SLSC	0	0	10	10C7	57	10.8
SLSC	0	0	10	10C8	56	12.5
SLSC	0	0	10	10C9	52	13.2
SLSC	0	0	10	10C10	49	10.2
SLSC	0	0	10	10D6	28	3.5
SLSC	0	0	10	10D7	56	10.7
SLSC	0	0	10	10D8	37	6.3
SLSC	0	0	10	10D10	56	7.5
SLSC	0	0	10	1.00E+07	49	12
SLSC	0	0	10	1.00E+08	51	11
SLSC	0	0	10	1.00E+09	25	6.1
SLCC	0	1	10	10A11	53	10.7
SLCC	0	1	10	10A12	66	15.5
SLCC	0	1	10	10A14	58	16.2
SLCC	0	1	10	10B11	58	9.4
SLCC	0	1	10	10B12	59	8.1
SLCC	0	1	10	10B13	15	3.2
SLCC	0	1	10	10B15	64	16.3
SLCC	0	1	10	10C11	54	11.7
SLCC	0	1	10	10C12	80	20.1
SLCC	0	1	10	10C13	27	7.9
SLCC	0	1	10	10C14	22	6.3
SLCC	0	1	10	10D11	46	14.4
SLCC	0	1	10	10D12	55	13.8
SLCC	0	1	10	10D13	76	19.4
SLCC	0	1	10	1.00E+12	68	9.9
SLCC	0	1	10	1.00E+13	49	12
SLCC	0	1	10	1.00E+15	84	12.9
SLCC	0	1	10	1.00E+16	53	15.9
SLCC	0	1	10	10A16	29	6.9
SLCC	0	1	10	10A17	29	5.4
SLCC	0	1	10	10A18	42	9.5
SLCC	0	1	10	10A19	41	8.2
SLCC	0	1	10	10A20	30	9.1
SLCC	0	1	10	10B16	30	5.3
SLCC	0	1	10	10B19	40	7
SLCC	0	1	10	10C16	29	6.1
SLCC	0	1	10	10C17	32	4.7
SLCC	0	1	10	10C19	24	4.6
SLCC	0	1	10	10D18	32	6
SLCC	0	1	10	10D19	49	11.6
SLCC	0	1	10	10D20	44	8.2
SLCC	0	1	10	1.00E+17	43	11.3
SLCC	0	1	10	1.00E+19	32	4.3
CLSC	1	0	10	10A21	28	4.3
CLSC	1	0	10	10A23	30	4
CLSC	1	0	10	10A24	34	3.6
CLSC	1	0	10	10B21	38	3.2
CLSC	1	0	10	10B22	23	3
CLSC	1	0	10	10B23	18	4.4
CLSC	1	0	10	10B24	25	5
CLSC	1	0	10	10C22	29	3.7
CLSC	1	0	10	10C23	24	4.6
CLSC	1	0	10	10D24	29	1.2
CLSC	1	0	10	10B29	21	2.7
