# Supplementary material for: Making a Bad Situation Worse: An Invasive Species Altering the Balance of Interactions between Local Species
Source: PLoS One. 2016 Mar 24;11(3):e0152070. doi: 10.1371/journal.pone.0152070 (PMC4807039; doi:10.1371/journal.pone.0152070)
Supplement: S1 Analysis Code — (R) [file pone.0152070.s009.r]

##########################
### Richness Analysis  ###
##########################
#Making a bad situation worse: an invasive species altering the balance of interactions between local species
# Thayná Jeremias Mello & Alexandre Adalardo de Oliveira
# contact about this code: adalardo@usp.br
###########################################
rich <- read.table("richData.csv", sep=",", header=TRUE, row.name=1)
str(rich)
rownames(rich)  #species name
richNat <- rich[rownames(rich)!= "Leucaena leucocephala",] # excluding Leucaena
invFact<-rep(c("native", "invaded"), each=10) #invasion factor
richPlot=apply(richNat, 2, sum)
richMean<-tapply(richPlot, invFact, mean) # mean richness of invaded and native plots
richMean
#Invaded  Native 
#    1.2     4.4
richDif<-diff(richMean) # mean difference richness
result=rep(NA, 10000) # vector to save results
result[1]<-diff(richMean) # save the observed mean in position 1
for(i in 2:(length(result)))
    {
        rich.sim=t(apply(richNat, 1, sample))
        richPlot.sim=apply(rich.sim, 2, sum)
        result[i]<- diff(tapply(richPlot.sim, invFact, mean))
    }
par(mar=c(5,5,2,2))
dhist<-hist(result, nclass=20, freq=FALSE, main="", xlab="Differences (mean number of species)", cex.lab=1.2, cex.axis=1.2, xaxt="n", yaxt="n", ylim=c(0,0.8))
abline(v=result[1], lty=2, lwd=2, col="red")
axis(1, cex.axis=1.2)
axis(2, cex.axis=1.2, las=2, at=seq(0,0.8, 0.2))
(p= sum(result >= result[1])/length(result))    
 #[1] 1e-04 (1 em 10 mil)
####################################
################ Grafico ###########
####################################
spnames<- rownames(rich)
occ.rank<-order(apply(rich, 1, sum)+ apply(rich[,11:20], 1,sum), decreasing=TRUE)
occ.rank
rich1<- apply(rich[,1:10], 1, sum)
rich2 <- apply(rich[,11:20], 1, sum)
occur<-data.frame(invaded= rich2, native=rich1)
occur<-occur[occ.rank,]
occur[-2,]
###################
#pdf("fig2occ.pdf")
par(mar=c(5,13,2,2))
plot(seq(1,10,len= 5),seq(0,36,len=5), type="n", ann=FALSE, xaxt="n", yaxt="n", bty="n", xlim=c(0,10), ylim=c(0,36))
axis(2,seq(1,35, 3), rownames(occur)[-2], las=2, font=3, cex.axis=1.2)
rect(rep(0,12), seq(1,35, 3), occur[-2,1], seq(1,35, 3)+1, col="black")
rect(rep(0,12), seq(0,34, 3), occur[-2,2],seq(0,34, 3)+1, col="gray")
axis(1, at=seq(0,10, 2), cex.axis=1.2)
mtext( "Occurence", 1, 3, cex=1.5)
legend("topright", pch=15, col=c("gray", "black"), legend=c("Native", "Invaded"), bty="n", cex=1.5)
#dev.off()
#savePlot("grapOcc.png", "png")
#######################################################
#######################  END ##########################
#######################################################
