# Supplementary material for: Making a Bad Situation Worse: An Invasive Species Altering the Balance of Interactions between Local Species
Source: PLoS One. 2016 Mar 24;11(3):e0152070. doi: 10.1371/journal.pone.0152070 (PMC4807039; doi:10.1371/journal.pone.0152070)
Supplement: S2 Analysis Code — (R) [file pone.0152070.s010.r]

###############################################
# Two experiments in Nursery: soil and litter #
###############################################
#Making a bad situation worse: an invasive species altering the balance of interactions between local species
# Thayná Jeremias Mello & Alexandre Adalardo de Oliveira
# contact about this code: adalardo@usp.br
###########################################
####Germination experiment - soil in trays####
##############################################
library(lme4)
library(bbmle)
germ1<-read.table("littergermtray.csv", header=TRUE, sep=",", as.is=TRUE)
str(germ1)
g1<- aggregate(germ1$status, list(tray=germ1$tray, leu= germ1$leucaena), sum )
names(g1)[3] <- "germ"
tapply(g1$germ, g1$leu, mean)
##    0    1 
## 26.7 29.4 
tapply(g1$germ, g1$leu, sd)
##        0        1 
## 4.217688 3.687818 
########################models########################################
modleu <- glmer(status ~ leucaena + (1|tray), data=germ1, family=binomial)
summary(modleu)
modnull<-glmer(status ~ 1 + (1|tray), data=germ1,family=binomial)
summary(modnull)  
AICtab(modleu,modnull)
############### END OF SOIL EXPERIMENT ###############################
######################################################################
###########    Germination experiment - litter in trays   ############
######################################################################
germlit <-read.table("expbandejasfolhico.csv", header=TRUE, sep=",", as.is=TRUE)
str(germlit)
glit<- aggregate(germlit$st, list(tray=germlit$tray, leu= germlit$leu), sum )
names(glit)[3] <- "germ"
tapply(glit$germ, glit$leu, mean)
## FALSE  TRUE 
##   4.5   5.4
tapply(glit$germ, glit$leu, sd)
##    FALSE     TRUE 
## 1.957890 1.776388 
litleu<-glmer(st ~ leu + (1|tray), data=germlit, family=binomial)
summary(litleu)
litnull<-glmer(st ~ 1 + (1|tray), data=germlit, family=binomial)
summary(litnull)
AICtab(litleu,litnull)
########################## END #################################
