# Supplementary material for: Making a Bad Situation Worse: An Invasive Species Altering the Balance of Interactions between Local Species
Source: PLoS One. 2016 Mar 24;11(3):e0152070. doi: 10.1371/journal.pone.0152070 (PMC4807039; doi:10.1371/journal.pone.0152070)
Supplement: S3 Analysis Code — (R) [file pone.0152070.s011.r]

###################################
### Germination Field Analysis  ###
###################################
#Making a bad situation worse: an invasive species altering the balance of interactions between local species
# Thayná Jeremias Mello & Alexandre Adalardo de Oliveira
# contact about this code: adalardo@usp.br
###########################################
library(bbmle)
library(lme4)
# make sure that the data file "germFieldData.csv" is in work directory
germ <- read.table("germFieldData.csv", header=TRUE, as.is=TRUE, sep=",")
str(germ)
#### data #####
# fixed effects: leu (Leucaena presence), cap (Capparis presence), fol = litter
# random effect: bl (blocks)
# pl: seed code
# response binomial variable: germ (germination)
################################################
glmm.full<-glmer( germ~ leu * cap * fol + (1|bl), data=germ, family=binomial)
glmm.1<-glmer(germ ~leu + cap + fol + leu:cap + leu:fol + cap:fol + (1|bl), data = germ, family= binomial)
glmm.2<-glmer(germ ~leu+cap+fol+leu:cap+cap:fol+(1|bl), data =germ, family =binomial)
glmm.3<-glmer(germ ~leu+cap+fol+leu:cap+leu:fol+(1|bl), data =germ, family =binomial)
glmm.4<-glmer(germ ~leu+cap+fol+leu:fol+cap:fol+(1|bl), data =germ, family =binomial)
glmm.5<-glmer(germ~leu+cap+fol+leu:cap+(1|bl), data=germ, family=binomial)
glmm.6<-glmer(germ ~leu+cap+fol+leu:fol+(1|bl), data =germ, family =binomial)
glmm.7<-glmer(germ ~leu+cap+fol+cap:fol+(1|bl), data =germ, family =binomial)
glmm.8<- glmer(germ ~leu + cap + fol+(1|bl), data=germ, family=binomial)
glmm.9<- glmer(germ ~leu + cap +(1|bl), data=germ, family=binomial)
glmm.10<- glmer(germ ~leu + fol+(1|bl), data=germ, family=binomial)
glmm.11 <- glmer(germ ~cap + fol+(1|bl), data=germ, family=binomial)
glmm.12 <- glmer(germ ~ fol+(1|bl), data=germ, family=binomial)
glmm.13 <- glmer(germ ~ cap +(1|bl), data=germ, family=binomial)
glmm.14 <- glmer(germ ~leu + (1|bl), data=germ, family=binomial)
glmm.00 <-  glmer(germ ~1 + (1|bl), data=germ, family=binomial )

AICtab(glmm.00, glmm.full, glmm.1,glmm.2,glmm.3, glmm.4, glmm.5, glmm.6, glmm.7,glmm.8, glmm.9, glmm.10, glmm.11, glmm.12, glmm.13, glmm.14, weights=TRUE)
########################### END ###########################################

  
