# Supplementary material for: Making a Bad Situation Worse: An Invasive Species Altering the Balance of Interactions between Local Species
Source: PLoS One. 2016 Mar 24;11(3):e0152070. doi: 10.1371/journal.pone.0152070 (PMC4807039; doi:10.1371/journal.pone.0152070)
Supplement: S4 Analysis Code — (R) [file pone.0152070.s012.r]

##########################
### Survival Analysis  ###
##########################
#Making a bad situation worse: an invasive species altering the balance of interactions between local species
# Thayná Jeremias Mello & Alexandre Adalardo de Oliveira
# contact about this code: adalardo@usp.br
###########################################
# install those packages before load 
#install.packages(c("survival", "bbmle", "pec"))
library(survival)
library(bbmle)
library(pec)
## make sure that the "survData.csv" file is in the same computer directory is this code.   
surv <- read.table("survData.csv", sep=",", header=TRUE, as.is=TRUE)
str(surv)
############## DATA #######################
# time: time to event (death)
# status: if data is not censored (TRUE= seedling has died during the experiment) 
# fixed factors: leu (leucaena presence) and cap (capparis presence)
# random factor: bl (blocks)
###########################################
# Distribution Model Selection
##################################################
##  Weibull e Exponential
##################################################
fitWeib <- survreg(Surv(time, status) ~ leu * cap + frailty(bl, "gaussian") ,data= surv, dist="weibull")
fitExp <- survreg(Surv(obsT, status) ~ leu * cap + frailty(bl, "gaussian") ,data= surv, dist="exponential")
### statistical inference
AICtab(fitWeib, fitExp)
################################
# both are equally plausible 
# since Exponential is a particular 
# case of Weibull, we used Weibull
#################################
summary(fitWeib)
###########################################
##### model selection of all possible models
fit01 <- survreg(Surv(time, status) ~ leu + cap + leu:cap + frailty(bl, "gaussian") ,data= surv, dist="weibull")
fit02 <- survreg(Surv(time, status) ~ leu + cap  + frailty(bl, "gaussian") ,data= surv, dist="weibull") 
fit03 <- survreg(Surv(time, status) ~ leu + + frailty(bl, "gaussian") ,data= surv, dist="weibull")
fit04 <- survreg(Surv(time, status) ~  cap + frailty(bl, "gaussian") ,data= surv, dist="weibull") 
fit00 <- survreg(Surv(time, status) ~ 1 + frailty(bl, "gaussian") ,data= surv, dist="weibull") 
AICtab(fit00, fit01, fit02, fit03, fit04)
summary(fit01)
##     "gaussian"), data = sobrdata, dist = "weibull")
##               Value Std. Error       z        p
## (Intercept)  6.1314     0.1617  37.924 0.00e+00
## leu         -1.4238     0.1044 -13.634 2.52e-42
## cap         -0.0776     0.1156  -0.672 5.02e-01
## leu:cap     -0.4975     0.1395  -3.568 3.60e-04
## Log(scale)   0.0111     0.0258   0.431 6.66e-01

## Scale= 1.01 
##################################################
###############    End    ########################
##################################################
