# Supplementary material for: Making a Bad Situation Worse: An Invasive Species Altering the Balance of Interactions between Local Species
Source: PLoS One. 2016 Mar 24;11(3):e0152070. doi: 10.1371/journal.pone.0152070 (PMC4807039; doi:10.1371/journal.pone.0152070)
Supplement: S5 Analysis Code — (R) [file pone.0152070.s013.r]

##########################
### Growth Analysis  ###
##########################
#Making a bad situation worse: an invasive species altering the balance of interactions between local species
# Thayná Jeremias Mello & Alexandre Adalardo de Oliveira
# contact about this code: adalardo@usp.br
###########################################
## make sure that the "survdata.csv" file is in the same computer work directory
growth<-read.table("growthData.csv", sep=",", as.is=TRUE, header=TRUE)
str(growth)
###### metadata #######
# par: treatment
# leu: leucaena presence
# cap: capparis presence
# bl: blocks
# id: plant id
# h: height
# das: diameter at the base
growth$par<-factor(growth$par,levels=c("SLSC", "SLCC", "CLSC", "CLCC"), labels=c("control", "capparis", "leucaena", "leu.cap"))
##################################
### Bootstrap Confidence Interval
#################################
resboot<-matrix(NA, ncol=4, nrow=10000)
resboot[1,]<- tapply(growth$h, growth$par,mean, na.rm=TRUE)
for(i in 2:10000)
    {
     resboot[i,]<- as.numeric(lapply(tapply(growth$h, growth$par, sample, replace=TRUE),mean,simplify=TRUE))
    }
######################################################
histall<-apply(resboot, 2, hist, nclass=30, plot=FALSE)
nbr=length(histall[[1]]$breaks)
mboot<-apply(resboot,2,mean)
qboot<-apply(resboot,2,quantile, prob=c(0.005,0.25,0.5,0.75,0.995))
########################################
############ Graphic ###################
########################################
#pdf("graphHigh.pdf")
par(mar=c(0,5,2,2))
plot(seq(1,7,len= 5),seq(0,50,len=5), type="n", ann=FALSE, xaxt="n", yaxt="n", bty="n", xlim=c(0,9), ylim=c(0,50))
text(seq(1,7, 2), rep(5,4), labels= c("Control","Capparis","Leucena","Leu + Cap"), cex=1.5, srt=60)
axis(2 ,seq(15,45,by=5), las=2, font=3, cex.axis=1.2, tcl=0.5)
mtext("Mean Height(cm)",at= 30, line=3,  side=2, cex=1.5)
#points(c(1,3,5,7),resboot[1,], pch=19, cex=1.2)
#lines((denBoot[[1]]$y *1.5) +1, denBoot[[1]]$x)
#lines(denBoot[[2]]$y*2 +3, denBoot[[2]]$x)
#lines(denBoot[[3]]$y*2 +5, denBoot[[3]]$x)
#lines(denBoot[[4]]$y*2  +7, denBoot[[4]]$x)
###############################################
#### Bootstrap pseudovalues distribution
##############################################
rect(xleft=rep(1.1,40), ybottom = histall[[1]]$breaks[-nbr], xright= histall[[1]]$density *2 +1.1, ytop= histall[[1]]$breaks[-1], col="white")
###
rect(xleft=rep(3.1,17), ybottom = histall[[2]]$breaks[-nbr], xright= histall[[2]]$density *2 +3.1, ytop= histall[[2]]$breaks[-1], col="white")
##
rect(xleft=rep(5.1,17), ybottom = histall[[3]]$breaks[-nbr], xright= histall[[3]]$density *2 +5.1, ytop= histall[[3]]$breaks[-1], col="white")
##
rect(xleft=rep(7.1,17), ybottom = histall[[4]]$breaks[-nbr], xright= histall[[4]]$density *2 +7.1, ytop= histall[[4]]$breaks[-1], col="white")
##
segments(0.8, qboot[1,1], 0.8, qboot[5,1])
rect(xleft=0.6, ybottom=qboot[2,1], xright=1, ytop=qboot[4,1],col="white")
points( rep(0.8,2), qboot[c(1,5),1], pch="_", cex=2) 
segments(0.6, qboot[3,1], 1, qboot[3,1], lwd=3)
segments(0, mboot[1], 9, mboot[1], lty=2)
##
segments(2.8, qboot[1,2], 2.8, qboot[5,2])
rect(xleft=2.6, ybottom=qboot[2,2], xright=3, ytop=qboot[4,2],col="white")
points( rep(2.8,2), qboot[c(1,5),2], pch="_", cex=2) 
segments(2.6, qboot[3,2], 3, qboot[3,2], lwd=3)
segments(0, mboot[2], 9, mboot[2], lty=2)
##
segments(4.8, qboot[1,3], 4.8, qboot[5,3])
rect(xleft=4.6, ybottom=qboot[2,3], xright=5, ytop=qboot[4,3],col="white")
points( rep(4.8,2), qboot[c(1,5),3], pch="_",cex=2) 
segments(4.6, qboot[3,3], 5, qboot[3,3], lwd=3)
segments(0, mboot[3], 9, mboot[3], lty=2)
##
segments(6.8, qboot[1,4], 6.8, qboot[5,4])
rect(xleft=6.6, ybottom=qboot[2,4], xright=7, ytop=qboot[4,4],col="white")
points( rep(6.8,2), qboot[c(1,5),4], pch="_", cex=2) 
segments(6.6, qboot[3,4], 7, qboot[3,4], lwd=3)
segments(0, mboot[4], 9, mboot[4], lty=2)
##
text(c(1.5,3.5,5.5,7.5), rep(48,4), labels=c("n = 177", "n = 192", "n = 42", "n = 10"),cex=1.2)
#dev.off()
#savePlot("grapHeight.png", "png") 
################ END #################
